# Supplementary material for: The synthesis and crystal structure of 2-(chloro­selan­yl)pyridine 1-oxide: the first monomeric organoselenenyl chloride stabilized by an intra­molecular secondary Se⋯O inter­action
Source: Acta Crystallogr E Crystallogr Commun. 2016 Nov 30;72(Pt 12):1864–6. doi: 10.1107/S2056989016018946 (PMC5137629; doi:10.1107/S2056989016018946)
Supplement: Supplementary file 1 [file e-72-01864-sup1.cif]

##############################################################################
#                                                                            #
# This CIF contains the data in a paper accepted for publication in          #
# Acta Crystallographica Section E. It conforms to the requirements of       #
# Notes for Authors for Acta Crystallographica Section E, and has been       #
# peer reviewed under the auspices of the IUCr Commission on Journals.       #
#                                                                            #
# Full details of the Crystallographic Information File format               #
# are given in the paper "The Crystallographic Information File (CIF):       #
# a New Standard Archive File for Crystallography" by S. R. Hall, F. H.      #
# Allen and I. D. Brown [Acta Cryst. (1991), A47, 655-685].                  #
#                                                                            #
# The current version of the core CIF dictionary is obtainable from          #
# ftp://ftp.iucr.org/pub/cif_core.dic.                                       #
#                                                                            #
# Software is freely available for graphical display of the structure(s)     #
# in this CIF. For information consult the CIF software page                 #
# http://www.iucr.org/resources/cif/software.                                #
#                                                                            #
# This file may be used for bona fide research purposes within the           #
# scientific community so long as proper attribution is given to the journal # 
# article from which it was obtained.                                        #
#                                                                            #
##############################################################################
data_global
_audit_creation_method     'from SHELXL97 CIF and IUCr SHELXL97-template'
_journal_date_recd_electronic     2016-11-27
_journal_date_accepted     2016-11-27
_journal_name_full     'Acta Crystallographica, Section E'
_journal_year     2016
_journal_volume     72
_journal_issue     12
_journal_page_first     1864
_journal_page_last     1866
_journal_paper_category     GO
_journal_paper_doi     10.1107/S2056989016018946
_journal_coeditor_code     SU5337
_publ_contact_author_name     'Victor N. Khrustalev'
_publ_contact_author_address
;
Inorganic Chemistry Department, Peoples' Friendship University of Russia,
6 Miklukho-Maklay St., Moscow, 117198, Russia
;
_publ_contact_author_email     'vnkhrustalev@gmail.com'
_publ_contact_author_fax     '+7-495-433-1511'
_publ_contact_author_phone     '+7-495-955-0976'
_publ_section_title
;
The synthesis and crystal structure of 2-(chloroselanyl)pyridine 1-oxide: the
first monomeric organoselenenyl chloride stabilized by an intramolecular
secondary Se...O interaction
;
loop_
    _publ_author_name
    _publ_author_address
    'Rizvan K. Askerov'
;
Department of Chemistry, Baku State University,
23 Z. Khalilov St., Baku, AZ-1148, Azerbaijan
;
    'Zhanna V. Matsulevich'
;
R.E. Alekseev Nizhny Novgorod State Technical University,
24 Minin St., Nizhny Novgorod, 603950, Russian Federation
;
    'Galina N. Borisova'
;
R.E. Alekseev Nizhny Novgorod State Technical University,
24 Minin St., Nizhny Novgorod, 603950, Russian Federation
;
    'Svetlana A. Zalepkina'
;
N.I. Lobachevsky State University of Nizhny Novgorod,
23 Gagarin Prosp., Nizhny Novgorod, 603950, Russian Federation
;
    'Vasiliy F. Smirnov'
;
N.I. Lobachevsky State University of Nizhny Novgorod,
23 Gagarin Prosp., Nizhny Novgorod, 603950, Russian Federation
;
    'Maria M. Grishina'
;
Inorganic Chemistry Department, Peoples' Friendship University of Russia,
6 Miklukho-Maklay St., Moscow, 117198, Russian Federation
;
    'Pavel V. Dorovatovskii'
;
National Research Center "Kurchatov Institute",
1 Acad. Kurchatov Sq., Moscow, 123182, Russian Federation
;
    'Alexander V. Borisov'
;
R.E. Alekseev Nizhny Novgorod State Technical University,
24 Minin St., Nizhny Novgorod, 603950, Russian Federation
;
    'Victor N. Khrustalev'
;
Inorganic Chemistry Department, Peoples' Friendship University of Russia,
6 Miklukho-Maklay St., Moscow, 117198, Russian Federation
X-Ray Structural Centre,
A.N. Nesmeyanov Institute of Organoelement Compounds,
Russian Academy of Sciences,
28 Vavilov St., B--334, Moscow 119991, Russian Federation
;
_publ_section_synopsis
;
2-(Chloroselanyl)pyridine 1-oxide represents the first monomeric
organoselenenyl chloride stabilized by an intramolecular secondary Se...O
interaction.
;
data_I
_audit_creation_method     SHELXL-2014/6
_chemical_name_systematic
;
2-(Chloroselanyl)pyridine 1-oxide
;
_chemical_name_common     ?
_chemical_formula_moiety     'C5 H4 Cl N O Se'
_chemical_formula_sum     'C5 H4 Cl N O Se'
_chemical_formula_iupac     'C5 H4 Cl N O Se'
_chemical_formula_weight     208.50
_chemical_melting_point     ?
_shelx_space_group_comment
;
The symmetry employed for this shelxl refinement is uniquely defined
by the following loop, which should always be used as a source of
symmetry information in preference to the above space-group names.
They are only intended as comments.
;
_space_group_crystal_system     monoclinic
_space_group_name_H-M_alt     'P 21/c'
_space_group_name_Hall     '-P 2ybc'
loop_
    _space_group_symop_operation_xyz
    'x, y, z'
    '-x, y+1/2, -z+1/2'
    '-x, -y, -z'
    'x, -y-1/2, z-1/2'
_cell_length_a     3.9601(8)
_cell_length_b     7.5102(15)
_cell_length_c     22.350(5)
_cell_angle_alpha     90
_cell_angle_beta     94.32(3)
_cell_angle_gamma     90
_cell_volume     662.8(2)
_cell_formula_units_Z     4
_cell_measurement_reflns_used     600
_cell_measurement_theta_min     5.0
_cell_measurement_theta_max     35.0
_cell_measurement_temperature     100(2)
_exptl_crystal_description     prism
_exptl_crystal_colour     colourless
_exptl_crystal_size_max     0.05
_exptl_crystal_size_mid     0.03
_exptl_crystal_size_min     0.03
_exptl_crystal_density_diffrn     2.089
_exptl_crystal_density_meas     ?
_exptl_crystal_density_method     ?
_exptl_crystal_F_000     400
_exptl_absorpt_coefficient_mu     13.675
_exptl_absorpt_correction_type     multi-scan
_exptl_absorpt_process_details
;
(<i>SCALA</i>; Evans, 2006)
;
_shelx_estimated_absorpt_T_min     0.549
_shelx_estimated_absorpt_T_max     0.685
_exptl_absorpt_correction_T_min     0.550
_exptl_absorpt_correction_T_max     0.660
_diffrn_ambient_temperature     100(2)
_diffrn_radiation_type     synchrotron
_diffrn_radiation_wavelength     0.96990
_diffrn_measurement_device_type     'Rayonix SX-165 CCD'
_diffrn_measurement_method     '/f scan'
_diffrn_detector_area_resol_mean     ?
_diffrn_reflns_number     5526
_diffrn_reflns_av_R_equivalents     0.0834
_diffrn_reflns_theta_min     4.993
_diffrn_reflns_theta_max     38.083
_diffrn_reflns_theta_full     35.587
_diffrn_measured_fraction_theta_max     0.924
_diffrn_measured_fraction_theta_full     0.966
_diffrn_reflns_limit_h_min     -4
_diffrn_reflns_limit_h_max     4
_diffrn_reflns_limit_k_min     -9
_diffrn_reflns_limit_k_max     9
_diffrn_reflns_limit_l_min     -28
_diffrn_reflns_limit_l_max     28
_refine_special_details     ?
_reflns_number_total     1310
_reflns_number_gt     1121
_reflns_threshold_expression     'I > 2\s(I)'
_refine_ls_structure_factor_coef     Fsqd
_refine_ls_matrix_type     full
_refine_ls_R_factor_all     0.0834
_refine_ls_R_factor_gt     0.0741
_refine_ls_wR_factor_gt     0.1633
_refine_ls_wR_factor_ref     0.1753
_refine_ls_goodness_of_fit_ref     1.009
_refine_ls_restrained_S_all     1.009
_refine_ls_number_reflns     1310
_refine_ls_number_parameters     83
_refine_ls_number_restraints     0
_refine_ls_hydrogen_treatment     constr
_refine_ls_weighting_scheme     calc
_refine_ls_weighting_details
                   'w=1/[\s^2^(Fo^2^)+(0.06P)^2^+1.6P] where P=(Fo^2^+2Fc^2^)/3'
_atom_sites_solution_hydrogens     geom
_atom_sites_solution_primary     difmap
_atom_sites_solution_secondary     difmap
_refine_ls_shift/su_max     0.001
_refine_ls_shift/su_mean     0.000
_refine_diff_density_max     1.263
_refine_diff_density_min     -1.579
_refine_ls_extinction_method     SHELXL
_refine_ls_extinction_coef     0.054(3)
_refine_ls_extinction_expression
                                  'Fc^*^=kFc[1+0.001xFc^2^\l^3^/sin(2\q)]^-1/4^'
loop_
    _atom_type_symbol
    _atom_type_description
    _atom_type_scat_dispersion_real
    _atom_type_scat_dispersion_imag
    _atom_type_scat_source
    'C' 'C' 0.0070 0.0030
                         'International Tables Vol C Tables 4.2.6.8 and 6.1.1.4'
    'H' 'H' 0.0000 0.0000
                         'International Tables Vol C Tables 4.2.6.8 and 6.1.1.4'
    'N' 'N' 0.0130 0.0070
                         'International Tables Vol C Tables 4.2.6.8 and 6.1.1.4'
    'O' 'O' 0.0210 0.0120
                         'International Tables Vol C Tables 4.2.6.8 and 6.1.1.4'
    'Cl' 'Cl' 0.2300 0.2930
                         'International Tables Vol C Tables 4.2.6.8 and 6.1.1.4'
    'Se' 'Se' -3.9380 3.7680
                         'International Tables Vol C Tables 4.2.6.8 and 6.1.1.4'
_computing_data_collection
;
<i>Automar</i> (MarXperts, 2015)
;
_computing_cell_refinement
;
<i>iMosflm</i> (Battye <i>et al.</i>, 2011)
;
_computing_data_reduction
;
<i>iMosflm</i> (Battye <i>et al.</i>, 2011)
;
_computing_structure_solution
;
SHELXS-97 (Sheldrick, 2008)
;
_computing_structure_refinement
;
SHELXL-2014/6 (Sheldrick, 2015)
;
_computing_molecular_graphics
;
SHELXTL (Sheldrick, 2008)
;
_computing_publication_material
;
SHELXTL (Sheldrick, 2008)
;
loop_
    _atom_site_type_symbol
    _atom_site_label
    _atom_site_fract_x
    _atom_site_fract_y
    _atom_site_fract_z
    _atom_site_U_iso_or_equiv
    _atom_site_adp_type
    _atom_site_calc_flag
    _atom_site_occupancy
    _atom_site_disorder_assembly
    _atom_site_disorder_group
    Se Se1 0.51523(13) 0.26936(7) 0.34782(2) 0.02716(17) Uani d 1 . .
    Cl Cl1 0.4514(3) 0.18592(14) 0.44303(4) 0.0331(3) Uani d 1 . .
    O O1 0.6571(9) 0.4577(4) 0.26942(12) 0.0347(8) Uani d 1 . .
    N N1 0.7603(10) 0.5643(5) 0.31523(14) 0.0290(8) Uani d 1 . .
    C C2 0.7093(11) 0.4927(5) 0.36941(16) 0.0266(9) Uani d 1 . .
    C C3 0.7969(12) 0.5838(6) 0.42160(17) 0.0301(10) Uani d 1 . .
    H H3 0.7578 0.5342 0.4596 0.036 Uiso calc 1 . .
    C C4 0.9449(14) 0.7515(6) 0.4172(2) 0.0334(13) Uani d 1 . .
    H H4 1.0115 0.8173 0.4524 0.040 Uiso calc 1 . .
    C C5 0.9941(12) 0.8213(7) 0.36099(19) 0.0343(12) Uani d 1 . .
    H H5 1.0906 0.9365 0.3579 0.041 Uiso calc 1 . .
    C C6 0.9047(14) 0.7257(5) 0.3095(2) 0.0317(12) Uani d 1 . .
    H H6 0.9436 0.7720 0.2710 0.038 Uiso calc 1 . .
loop_
    _atom_site_aniso_label
    _atom_site_aniso_U_11
    _atom_site_aniso_U_22
    _atom_site_aniso_U_33
    _atom_site_aniso_U_12
    _atom_site_aniso_U_13
    _atom_site_aniso_U_23
    Se1 0.0427(4) 0.0202(3) 0.0200(3) -0.00320(19) 0.0117(3) -0.00209(16)
    Cl1 0.0522(7) 0.0277(5) 0.0208(4) -0.0077(5) 0.0122(4) 0.0037(4)
    O1 0.058(2) 0.0284(15) 0.0190(12) -0.0061(14) 0.0139(13) -0.0045(12)
    N1 0.044(2) 0.0265(17) 0.0177(14) 0.0022(16) 0.0106(13) -0.0035(13)
    C2 0.041(2) 0.0217(19) 0.0183(16) 0.0003(18) 0.0111(15) -0.0008(14)
    C3 0.049(3) 0.028(2) 0.0144(16) -0.0006(19) 0.0089(16) 0.0008(15)
    C4 0.049(3) 0.027(2) 0.024(2) -0.0035(19) 0.004(2) -0.0028(15)
    C5 0.051(3) 0.026(2) 0.0267(19) -0.002(2) 0.0033(19) -0.0008(19)
    C6 0.048(3) 0.0180(18) 0.030(2) 0.0009(18) 0.009(2) 0.0062(15)
_geom_special_details
;
 All esds (except the esd in the dihedral angle between two l.s. planes)
 are estimated using the full covariance matrix.  The cell esds are taken
 into account individually in the estimation of esds in distances, angles
 and torsion angles; correlations between esds in cell parameters are only
 used when they are defined by crystal symmetry.  An approximate (isotropic)
 treatment of cell esds is used for estimating esds involving l.s. planes.
;
loop_
    _geom_bond_atom_site_label_1
    _geom_bond_atom_site_label_2
    _geom_bond_site_symmetry_2
    _geom_bond_distance
    _geom_bond_publ_flag
    Se1 C2 . 1.892(4) ?
    Se1 Cl1 . 2.2506(11) ?
    O1 N1 . 1.339(4) ?
    N1 C6 . 1.350(6) ?
    N1 C2 . 1.354(5) ?
    C2 C3 . 1.374(6) ?
    C3 C4 . 1.395(6) ?
    C3 H3 . 0.9500 ?
    C4 C5 . 1.389(7) ?
    C4 H4 . 0.9500 ?
    C5 C6 . 1.381(6) ?
    C5 H5 . 0.9500 ?
    C6 H6 . 0.9500 ?
loop_
    _geom_angle_atom_site_label_1
    _geom_angle_atom_site_label_2
    _geom_angle_atom_site_label_3
    _geom_angle_site_symmetry_1
    _geom_angle_site_symmetry_3
    _geom_angle
    _geom_angle_publ_flag
    C2 Se1 Cl1 . . 94.48(11) ?
    O1 N1 C6 . . 124.8(3) ?
    O1 N1 C2 . . 112.9(3) ?
    C6 N1 C2 . . 122.3(4) ?
    N1 C2 C3 . . 121.0(4) ?
    N1 C2 Se1 . . 102.1(3) ?
    C3 C2 Se1 . . 136.9(3) ?
    C2 C3 C4 . . 118.0(4) ?
    C2 C3 H3 . . 121.0 ?
    C4 C3 H3 . . 121.0 ?
    C5 C4 C3 . . 119.6(4) ?
    C5 C4 H4 . . 120.2 ?
    C3 C4 H4 . . 120.2 ?
    C6 C5 C4 . . 120.9(4) ?
    C6 C5 H5 . . 119.6 ?
    C4 C5 H5 . . 119.6 ?
    N1 C6 C5 . . 118.1(4) ?
    N1 C6 H6 . . 120.9 ?
    C5 C6 H6 . . 120.9 ?
loop_
    _geom_torsion_atom_site_label_1
    _geom_torsion_atom_site_label_2
    _geom_torsion_atom_site_label_3
    _geom_torsion_atom_site_label_4
    _geom_torsion_site_symmetry_1
    _geom_torsion_site_symmetry_2
    _geom_torsion_site_symmetry_3
    _geom_torsion_site_symmetry_4
    _geom_torsion
    _geom_torsion_publ_flag
    O1 N1 C2 C3 . . . . -179.4(4) ?
    C6 N1 C2 C3 . . . . 1.4(7) ?
    O1 N1 C2 Se1 . . . . 0.7(4) ?
    C6 N1 C2 Se1 . . . . -178.5(4) ?
    Cl1 Se1 C2 N1 . . . . -179.0(3) ?
    Cl1 Se1 C2 C3 . . . . 1.0(5) ?
    N1 C2 C3 C4 . . . . -1.0(7) ?
    Se1 C2 C3 C4 . . . . 178.9(4) ?
    C2 C3 C4 C5 . . . . 0.9(7) ?
    C3 C4 C5 C6 . . . . -1.3(8) ?
    O1 N1 C6 C5 . . . . 179.2(4) ?
    C2 N1 C6 C5 . . . . -1.7(7) ?
    C4 C5 C6 N1 . . . . 1.6(8) ?
loop_
    _geom_hbond_atom_site_label_D
    _geom_hbond_atom_site_label_H
    _geom_hbond_atom_site_label_A
    _geom_hbond_site_symmetry_A
    _geom_hbond_distance_DH
    _geom_hbond_distance_HA
    _geom_hbond_distance_DA
    _geom_hbond_angle_DHA
    C6 H6 O1 2_755 0.95 2.34 3.101(6) 137
_shelx_hkl_file
;
  -4   0   1    1.36    3.62
   4   0  -1    1.44    3.11
  -4   0   2    5.21    5.31
   4   0  -2    7.97    5.09
  -4   0   3    2.68    6.39
   4   0  -3    2.78    4.70
  -4   0   4  149.59   50.63
   4   0  -4   93.42   50.04
  -4   0   5    4.05    8.71
   4   0  -5    1.23    4.32
  -4   0   6 1603.78  533.51
   4   0  -6 1023.03  533.23
  -4   0   7   -1.61    8.07
   4   0  -7    0.42    5.94
  -4   0   8   67.80   16.99
   4   0  -8   42.16   23.19
  -4   0   9    2.62    6.76
   4   0  -9   -0.08    5.49
   4   0 -10  631.91  261.19
  -4   0  11   -1.46    3.25
   4   0 -11    0.92    5.79
  -4   0  12    0.73    8.31
   4   0 -12   32.12   10.06
  -4   0  13   -1.06    3.39
   4   0 -13    1.85    5.65
  -4   0  14   -0.72    3.78
   4   0 -14    5.68    5.94
  -4   0  15    1.31    3.67
   4   0 -15   -0.17    5.64
   4   0 -16  277.35   29.89
  -4   0  16    0.22   64.27
   4   1  -1    3.69    5.96
  -4  -1   1    8.66    6.24
  -4  -1   2  147.97   61.89
   4   1  -3  148.11   66.96
  -4  -1   3  175.27   67.15
  -4   1   4  164.72  185.99
   4   1  -4  517.02  186.26
  -4  -1   4  630.11  186.42
  -4   1   5    6.92    7.18
   4  -1  -5    5.10    6.89
   4   1  -5   15.24    8.27
  -4  -1   5   21.44    8.58
  -4   1   6   24.67   17.06
   4  -1  -6   26.68   16.84
   4   1  -6   45.47   16.86
  -4  -1   6   51.22   17.42
  -4   1   7    2.06    5.30
   4  -1  -7    4.01    7.55
   4   1  -7   -1.07    4.82
  -4  -1   7   -0.23    4.97
  -4   1   8  719.28  382.77
   4  -1  -8  889.30  382.79
   4   1  -8 1042.24  382.74
  -4  -1   8 1016.28  382.80
  -4   1   9    4.08    8.19
   4  -1  -9    4.89    7.01
   4   1  -9    8.27    5.59
   4   1 -10   14.66    7.18
  -4   1  10   18.58    9.32
   4  -1 -10   10.67    8.38
  -4  -1  10    1.00    5.65
  -4   1  11   -0.75   22.74
   4  -1 -11   82.08   23.96
   4   1 -11  107.38   23.40
  -4  -1  11    0.26   22.40
   4   1 -12  112.71   15.83
  -4   1  12   -0.04   24.11
   4  -1 -12   89.26   25.36
  -4  -1  12    1.62   23.80
  -4   1  13    0.08    4.51
   4  -1 -13    3.60    7.35
  -4  -1  13    1.40    3.91
   4  -1 -14  169.59   22.85
   4   1 -14  166.88   21.73
  -4   1  14   -0.82   38.50
  -4  -1  14    0.37   38.39
  -4   1  15    2.73    5.07
   4  -1 -15    1.79    8.37
   4   1 -15    2.80    5.95
  -4  -1  15   -0.47    4.51
   4   1 -16   57.80   12.43
  -4  -1  16   -0.13   12.03
  -4  -1  17    1.52    3.76
   4   2  -1   49.13   22.33
  -4  -2   1   53.95   22.57
   4   2  -2   58.93   23.35
  -4  -2   2   47.83   23.05
   4   2  -3    7.03    6.86
  -4  -2   3    7.12    5.60
   4   2  -4    8.09    6.71
  -4  -2   4    7.30    5.86
   4   2  -5  144.26   60.64
  -4  -2   5  146.10   60.73
   4   2  -6  855.15  353.14
  -4  -2   7   -0.25    6.00
   4  -2  -7    1.52    7.13
   4   2  -7   20.69    8.66
   4   2  -8    4.22    5.85
   4  -2  -8    0.81    5.68
  -4  -2   8    0.49    3.05
  -4   2   9    1.69    5.70
   4  -2  -9   -0.04    5.63
   4   2  -9    0.73    5.91
  -4  -2   9    0.09    2.95
  -4   2  10  895.49  304.07
   4  -2 -10  774.91  303.91
   4   2 -10 1215.50  303.93
  -4  -2  10    0.55  303.38
  -4   2  11   -3.36   10.29
   4  -2 -11   23.73   11.04
   4   2 -11   50.03   10.18
  -4  -2  11   -0.77    8.86
  -4  -2  12   -0.25   21.06
  -4   2  12    0.29   38.33
   4  -2 -12  125.53   39.27
   4   2 -12  207.03   39.23
   4   2 -13    3.55    4.20
  -4  -2  13   -0.47    3.18
  -4   2  13    1.62    4.16
   4  -2 -13    1.18    4.97
   4   2 -14   26.40    7.81
  -4  -2  14   -0.23    6.95
   4   2 -15   99.26   24.57
  -4  -2  15   -0.59   23.76
   4   2 -16  341.87   81.89
  -4  -2  16    0.99   81.25
  -4  -3   1   -0.06   12.52
   4   3  -1   81.01   19.40
  -4  -3   2    0.83   26.65
   4   3  -2  263.06   59.01
  -4  -3   3    0.13   22.22
   4   3  -3  193.08   44.47
   4   3  -4  528.04  218.29
   4   3  -5   16.80    6.46
  -4  -3   5    0.01    4.68
   4   3  -6    0.51    4.74
  -4  -3   6    0.32    2.49
   4   3  -7   13.60    5.85
  -4  -3   7   -0.35    4.01
   4   3  -8  354.83   76.54
  -4  -3   8   -0.57   75.82
   4   3  -9   25.01    8.00
  -4  -3   9   -0.90    6.64
   4   3 -10   71.01   18.78
  -4  -3  10   -0.31   17.14
   4   3 -11   69.22   18.56
  -4  -3  11    0.25   17.01
   4   3 -12   30.96    9.39
  -4  -3  12   -2.33    7.77
   4   3 -13  305.48   70.19
  -4  -3  13   -0.17   69.55
  -4  -3  14   -0.88   24.43
   4   3 -14  199.82   47.36
  -4  -3  15    0.26    6.36
   4   3 -15   14.18    7.06
   4   4  -1  452.44   40.03
  -4  -4   1   -0.14   97.31
   4   4  -2   40.35   12.99
   4   4  -3    2.51    4.44
  -4  -4   3    0.16    2.99
   4   4  -4   98.39   15.11
  -4  -4   4   -0.23   21.11
   4   4  -5  176.77   21.21
  -4  -4   5    0.22   38.66
   4   4  -6  303.24   30.36
  -4  -4   6   -0.07   66.96
   4   4  -7   15.75    6.22
  -4  -4   7   -0.30    5.60
   4   4  -8    7.63    4.79
  -4  -4   8    0.42    3.95
   4   4  -9   20.07    6.73
  -4  -4   9    0.28    5.93
   4   4 -10  183.53   21.72
  -4  -4  10    0.37   20.76
   4   4 -11  112.33   16.86
  -4  -4  11    0.23   16.43
   4   4 -12  128.56   19.00
  -4  -4  12   -0.46   18.67
   4   5  -1    1.75    4.22
  -4  -5   1   -0.32    3.35
   4   5  -2  109.57   26.11
  -4  -5   2    0.59   25.40
   4   5  -3  123.84   29.00
  -4  -5   3    0.84   28.17
   4   5  -4  209.30   47.13
  -4  -5   4   -0.54   46.29
  -4  -5   5    0.18    7.07
   4   5  -5   24.26    8.37
  -4  -5   6    0.58   10.06
   4   5  -6   46.16   12.24
  -4  -5   7    0.27    7.08
   4   5  -7   21.63    7.09
  -4  -5   8   -0.09   12.17
   4   5  -8   66.57   16.98
  -3   0   1    1.12    4.43
  -3   0   1    1.02    2.29
   3   0  -1    2.43    2.43
   3   0  -1    0.92    3.43
  -3   0   2   71.09   23.09
  -3   0   2   41.92   22.82
   3   0  -2   40.23   22.82
   3   0  -2   64.69   22.99
  -3   0   3    3.02    4.27
  -3   0   3    0.97    2.83
   3   0  -3    0.42    2.61
   3   0  -3    1.62    4.81
  -3   0   4   92.89   26.74
  -3   0   4   40.25   26.31
   3   0  -4   38.88   26.32
   3   0  -4   85.60   26.74
  -3   0   5   -0.28    4.25
  -3   0   5    2.75    2.70
   3   0  -5    1.70    2.55
   3   0  -5   -0.76    5.08
  -3   0   6 2431.70  642.49
  -3   0   6 1240.56  642.24
   3   0  -6 1223.81  642.25
   3   0  -7   -0.10    2.23
  -3   0   7   -0.54    4.15
  -3   0   7    0.63    2.75
   3   0  -7    0.82    4.34
  -3   0   8  351.73   41.96
   3   0  -8  178.42   39.82
  -3   0   8  178.13  104.01
   3   0  -8  343.44  104.27
  -3   0   9   -0.13    2.29
  -3   0   9    0.77    4.62
   3   0  -9    0.98    2.93
   3   0  -9    1.93    4.66
  -3   0  10 2153.81  184.43
   3   0 -10  942.18  182.43
  -3   0  10  882.61  591.68
   3   0 -10 1960.57  591.88
   3   0 -11   -0.44    3.79
  -3   0  11    0.79    5.55
  -3   0  12  249.40   42.32
   3   0 -13   -0.22    3.52
  -3   0  13   -1.80    6.24
  -3   0  14   27.25   12.62
   3   0 -14   25.88   13.19
  -3   0  15   -0.18    3.80
   3   0 -15    0.75    4.86
  -3   0  16  956.94  397.73
   3   0 -16  969.19  397.71
  -3   0  17   -0.49    4.18
   3   0 -17   -0.32    4.54
  -3   0  18  439.24  179.31
   3   0 -18  428.06  179.26
  -3   0  19    1.28    4.51
   3   0 -19    0.74    4.95
  -3   0  20 1363.16  557.75
   3   0 -20 1342.13  557.67
  -3   0  21    2.70    5.02
   3   0 -21    1.68    6.28
   3   0 -22  273.24   43.44
  -3   0  22  248.50  108.90
  -3   0  23    0.95    5.06
   3   0 -23   -0.26    4.81
  -3   1   1   12.53    6.64
  -3   1   1   10.00    6.33
   3  -1  -1   11.05    6.49
   3   1  -1    9.35    6.66
   3   1  -1   23.04    7.47
  -3  -1   1   19.32    8.14
  -3  -1   1    9.84    6.66
  -3   1   2 1204.87  421.37
  -3   1   2  849.11  421.33
   3  -1  -2 1049.91  421.33
   3  -1  -2  795.11  421.30
   3   1  -2  786.46  421.38
   3   1  -2 1213.44  421.44
  -3  -1   2 1286.54  421.45
  -3  -1   2  958.72  421.45
  -3   1   3   26.09    9.24
  -3   1   3   10.73    8.89
   3  -1  -3    8.45    8.84
   3   1  -3   18.88    9.21
   3   1  -3   30.02    9.66
  -3  -1   3   31.56   10.29
  -3  -1   3   18.34    9.19
  -3  -1   4  543.41   62.75
  -3   1   4  517.75  179.55
  -3   1   4  341.44  179.45
   3  -1  -4  535.84  179.54
   3  -1  -4  306.05  179.43
   3   1  -4  328.14  179.45
   3   1  -4  582.06  179.60
  -3  -1   4  352.32  179.48
  -3  -1   5   64.15   17.86
  -3   1   5   93.97   32.32
  -3   1   5   63.75   32.14
   3  -1  -5  105.30   32.34
   3  -1  -5   59.59   32.12
   3   1  -5   55.89   32.19
  -3  -1   5   96.74   32.34
  -3   1   6    6.06    4.51
  -3   1   6    5.06    3.64
   3  -1  -6    6.45    4.99
   3  -1  -6    5.84    3.82
   3   1  -6    4.23    4.05
   3   1  -6    8.69    5.25
  -3  -1   6    7.70    5.08
  -3  -1   6    5.03    4.04
   3  -1  -7   59.41   13.07
   3   1  -7   27.08   12.07
   3   1  -7   69.50   13.35
  -3   1   7   45.20   18.05
  -3   1   7   30.44   17.66
   3  -1  -7   25.94   17.71
  -3  -1   7   62.36   18.40
  -3  -1   7   29.33   17.74
  -3   1   8 2180.11  372.84
   3   1  -8 2041.96  372.20
  -3  -1   8 4506.47  375.20
  -3  -1   8 2099.16  372.29
  -3   1   8 3757.01 1248.10
   3  -1  -8 3851.24 1248.07
   3  -1  -8 2256.48 1247.94
   3   1  -8 4123.32 1248.13
  -3   1   9   93.48   32.23
  -3   1   9   43.38   31.85
   3  -1  -9   98.74   32.26
   3  -1  -9   55.11   31.99
   3   1  -9   44.73   31.88
   3   1  -9  114.25   32.50
  -3  -1   9  124.96   32.43
  -3  -1   9   54.11   31.91
  -3   1  10   99.62   32.01
  -3   1  10   34.75   31.60
   3  -1 -10   94.37   32.16
   3  -1 -10   37.06   31.64
   3   1 -10  106.53   32.14
  -3  -1  10   98.96   32.09
   3  -1 -11  269.31   42.51
  -3   1  11  246.05  108.93
   3   1 -11  266.96  108.96
  -3  -1  11  268.21  108.93
  -3   1  12 1218.85  489.76
   3  -1 -12 1130.75  489.69
   3   1 -12 1245.03  489.79
  -3  -1  12 1163.69  489.76
  -3   1  13   64.85   26.94
   3  -1 -13   61.33   26.82
   3   1 -13   60.97   26.65
  -3  -1  13   60.42   26.76
  -3   1  14  341.27  133.66
   3  -1 -14  328.36  133.57
   3   1 -14  313.67  133.51
  -3  -1  14  307.96  133.58
  -3   1  15   -0.04    6.42
   3  -1 -15    1.29    6.41
   3   1 -15    4.14    6.00
  -3  -1  15    2.67    5.81
  -3   1  16   55.23   23.42
   3  -1 -16   51.83   23.05
   3   1 -16   51.57   22.92
  -3  -1  16   50.98   22.93
  -3   1  17   22.26   11.44
   3  -1 -17   14.13    9.96
  -3  -1  17   16.38    9.55
   3  -1 -18 1261.35  169.24
  -3  -1  18 1183.51  171.04
  -3   1  18 1511.15  538.55
   3   1 -18 1270.34  538.35
  -3   1  19    0.51    5.98
   3  -1 -19   -0.10    4.47
   3   1 -19   -1.15    4.45
  -3  -1  19    0.43    3.36
   3   1 -20  112.30   23.83
  -3  -1  20  115.65   24.54
   3  -1 -20  105.06   47.00
   3   1 -21  103.50   24.40
  -3   1  21  117.75   48.60
   3  -1 -21  125.99   48.70
  -3  -1  21  111.96   48.27
  -3   1  22  210.97   52.16
   3  -1 -22  381.26   50.81
   3   1 -22  303.29  129.53
  -3  -1  22  332.49  129.64
  -3   1  23    0.91    6.67
   3  -1 -23   13.09    8.74
   3   1 -23   11.21    6.80
  -3  -1  23   10.40    6.84
  -3  -2   1  112.27   20.01
  -3  -2   1   77.66   20.06
   3   2  -1   63.06   37.53
   3   2  -1  107.18   37.68
   3   2  -2  600.66  321.87
   3   2  -2  885.23  321.93
  -3  -2   2  950.13  321.97
  -3  -2   2  663.31  321.97
  -3   2   3   20.39   11.54
  -3   2   3   14.28   11.26
   3  -2  -3   10.08   11.22
   3   2  -3   27.64   11.81
   3   2  -3   38.24   12.10
  -3  -2   3   44.60   12.16
  -3  -2   3   27.54   11.99
  -3   2   4   15.21    7.24
  -3   2   4   10.63    7.04
   3  -2  -4   10.76    7.30
   3  -2  -4   10.33    7.07
   3   2  -4   11.93    7.41
   3   2  -4   28.57    8.15
  -3  -2   4   22.30    8.21
  -3  -2   4   13.64    7.37
   3   2  -5  218.00   42.92
  -3  -2   5  401.21   43.50
  -3   2   5  330.93  113.47
  -3   2   5  179.98  113.20
   3  -2  -5  313.42  113.42
   3  -2  -5  174.93  113.23
   3   2  -5  399.29  113.52
  -3  -2   5  234.11  113.37
   3   2  -6 1505.02  142.62
  -3  -2   6 1553.80  142.67
  -3   2   6 1369.15  450.43
  -3   2   6  787.58  450.24
   3  -2  -6 1207.88  450.38
   3  -2  -6  881.50  450.26
   3   2  -6  799.83  450.27
  -3  -2   6  877.04  450.31
  -3   2   7   60.42   20.33
  -3   2   7   29.89   19.75
   3  -2  -7   55.53   20.18
   3  -2  -7   27.30   19.79
   3   2  -7   30.04   19.88
   3   2  -7   72.38   20.37
  -3  -2   7   69.47   20.38
  -3  -2   7   33.38   19.90
  -3   2   8    2.25    4.66
  -3   2   8    0.33    2.60
   3  -2  -8    2.67    4.41
   3  -2  -8    1.92    2.91
   3   2  -8    4.15    5.42
  -3  -2   8    3.78    4.54
   3   2  -9   50.14   12.00
  -3   2   9   42.82   16.19
  -3   2   9   15.29   15.51
   3  -2  -9   50.72   16.54
   3  -2  -9   16.59   15.55
  -3  -2   9   45.76   16.05
  -3   2  10 1298.29  598.34
   3  -2 -10 1553.48  598.37
   3   2 -10 1491.58  598.31
  -3  -2  10 1442.09  598.29
  -3   2  11    9.25    7.36
   3  -2 -11   10.50    8.88
   3   2 -11   10.70    7.13
  -3  -2  11   11.58    7.92
  -3   2  12   37.25   13.69
   3   2 -12   42.20   12.69
  -3  -2  12   43.51   13.45
   3  -2 -12   38.26   18.87
  -3   2  13  118.12   27.35
   3  -2 -13  149.18   55.29
   3   2 -13  119.02   54.83
  -3  -2  13  137.53   54.98
  -3   2  14  110.93   49.66
   3  -2 -14  126.41   49.78
   3   2 -14  111.80   49.26
  -3  -2  14  120.03   49.38
   3  -2 -15  250.10   41.34
   3   2 -15  239.07   41.35
  -3   2  15  239.94  100.78
  -3  -2  15  239.53  100.69
   3   2 -16 1178.80  151.85
  -3  -2  16 1207.30  152.77
  -3   2  16 1214.63  479.91
   3  -2 -16 1061.21  479.79
  -3   2  17    5.69    7.50
   3   2 -17    3.37    5.19
  -3  -2  17    6.25    5.68
   3  -2 -17    4.46    5.88
   3  -2 -18   80.49   20.77
   3   2 -18   98.35   20.01
  -3  -2  18   94.59   20.81
  -3   2  18   85.64   38.78
   3   2 -19    9.53    6.21
  -3  -2  19    9.71    6.51
  -3   2  19    0.69    6.20
   3  -2 -19    7.76    6.19
  -3  -2  20 1176.96  110.02
  -3   2  20    0.64  326.01
   3  -2 -20  823.67  326.33
   3   2 -20 1085.77  326.39
  -3   2  21    1.50   12.55
   3  -2 -21   30.62   12.82
   3   2 -21   40.40   13.22
  -3  -2  21   31.13   12.81
  -3   2  22   -0.62   13.01
   3  -2 -22   30.13   13.60
   3   2 -22   41.90   13.82
  -3  -2  22   39.20   13.59
   3   2 -23   51.88   23.67
  -3  -2  23   56.85   23.71
   3   3  -1   28.19   12.37
   3   3  -1   47.95   18.10
  -3  -3   1   47.15   18.24
   3   3  -2 1030.22  433.90
  -3  -3   2 1074.47  433.94
   3   3  -3 1178.76  500.77
  -3  -3   3 1252.00  500.82
   3   3  -4  497.40   46.14
  -3  -3   4  467.74   46.33
  -3   3   4  264.61  120.90
  -3   3   4  190.80  120.78
   3  -3  -4  228.89  120.83
   3  -3  -4  174.93  120.80
   3   3  -5   10.48    5.47
  -3  -3   5    9.31    5.47
  -3   3   5    5.95    4.50
  -3   3   5    2.96    3.55
   3  -3  -5    5.39    4.15
   3  -3  -5    3.30    3.88
  -3   3   6    1.83    3.97
  -3   3   6    1.60    2.65
   3  -3  -6    2.01    3.95
   3  -3  -6    1.74    3.10
   3   3  -6    5.93    4.84
  -3  -3   6    5.80    5.17
  -3   3   7  108.48   41.11
  -3   3   7   53.05   40.66
   3  -3  -7   90.64   40.92
   3  -3  -7   42.24   40.70
   3   3  -7  153.85   41.10
  -3  -3   7  139.45   41.09
   3   3  -8 2009.73  181.13
  -3  -3   8 2074.95  181.04
  -3   3   8 1836.94  583.29
  -3   3   8  580.73  582.85
   3  -3  -8 1479.52  583.14
   3  -3  -8  766.57  582.95
  -3   3   9   27.26   12.50
   3  -3  -9   20.01   14.38
   3   3  -9   38.00   14.30
  -3  -3   9   36.70   14.75
  -3   3  10  194.74   92.30
   3  -3 -10  179.68   92.23
   3   3 -10  256.01   92.24
  -3  -3  10  240.85   92.22
  -3   3  11   -1.44    3.42
   3   3 -11    0.27    3.72
  -3  -3  11   -2.34    3.98
   3  -3 -11    1.04    4.93
   3  -3 -12  809.65  398.19
   3   3 -12 1061.13  398.20
  -3  -3  12 1006.29  398.17
  -3   3  13  554.09  278.07
   3  -3 -13  562.40  278.00
   3   3 -13  748.45  278.01
  -3  -3  13  805.76  278.10
   3   3 -14  760.50  103.43
  -3  -3  14  866.27  105.06
   3  -3 -14  679.03  316.53
  -3   3  15   13.66    9.23
   3  -3 -15   11.26    9.20
   3   3 -15   15.08    8.33
  -3  -3  15   21.93    9.12
  -3   3  16    1.17    7.99
   3  -3 -16   13.51    8.69
   3   3 -16   19.36    8.08
  -3  -3  16   20.04    8.69
   3   3 -17  252.82   33.27
  -3  -3  17  245.01   33.99
   3  -3 -17  197.45   76.49
   3   3 -18  288.72   36.90
  -3  -3  18  292.03   37.85
  -3   3  18    0.04   85.57
   3  -3 -18  221.58   86.07
   3  -3 -19   34.49   12.46
  -3   3  19    0.48   15.13
   3   3 -19   43.47   15.64
  -3  -3  19   52.83   16.06
  -3   3  20    0.97   21.16
   3  -3 -20   52.42   21.91
   3   3 -20   63.25   21.53
  -3  -3  20   67.39   21.81
  -3   3  21    0.82    6.22
   3  -3 -21    8.48    6.81
   3   3 -21   10.15    6.12
  -3  -3  21   12.06    6.77
   3   3 -22   38.85   12.40
  -3  -3  22   40.67   13.74
   3   4  -1  352.28   53.89
  -3  -4   1  367.47  149.00
   3   4  -2  356.06  151.77
  -3  -4   2  378.47  151.85
   3   4  -3    3.03    4.08
  -3  -4   3    0.93    4.63
   3   4  -4  214.20   89.43
  -3  -4   4  216.92   89.56
  -3  -4   5  550.79   52.19
  -3   4   5  364.62  138.49
  -3   4   5  154.78  138.26
   3  -4  -5  301.92  138.38
   3  -4  -5  129.64  138.29
   3   4  -5  537.64  138.61
   3   4  -6  695.02   65.14
  -3  -4   6  765.38   65.84
  -3   4   6  486.32  186.82
  -3   4   6  226.65  186.62
   3  -4  -6  351.62  186.69
   3  -4  -6  196.97  186.70
  -3   4   7   13.35    7.21
   3  -4  -7    7.84    7.15
   3   4  -7   12.87    6.57
  -3  -4   7   11.91    7.74
   3   4  -8    7.27    5.28
  -3  -4   8    9.46    6.07
  -3   4   8    4.62    5.58
   3  -4  -8    4.34    5.23
  -3   4   9   12.99    8.17
   3  -4  -9    9.74    7.70
   3   4  -9   15.86    7.53
  -3  -4   9   15.00    8.49
  -3   4  10  174.86   89.14
   3  -4 -10  175.72   89.06
   3   4 -10  230.21   89.02
  -3  -4  10  261.28   89.16
  -3   4  11  365.86  187.47
   3  -4 -11  349.03  187.36
   3   4 -11  534.97  187.38
  -3  -4  11  523.14  187.42
  -3   4  12  146.14   34.25
   3   4 -12  213.80   31.79
  -3  -4  12  201.73   31.87
   3  -4 -12  139.83   74.34
   3  -4 -13  181.85   75.75
   3   4 -13  181.29   75.36
  -3  -4  13  180.26   75.39
   3   4 -14   20.44    8.30
  -3  -4  14   22.41    8.73
  -3   4  14   -0.03    8.24
   3  -4 -14   19.79   11.44
  -3   4  15    0.08   63.20
   3  -4 -15  463.96  167.16
   3   4 -15  468.36  166.85
  -3  -4  15  540.82  167.05
   3  -4 -16  631.83   72.59
   3   4 -16  556.43   70.13
  -3  -4  16  612.63   72.16
  -3   4  16    1.36  201.91
   3   4 -17    5.74    4.77
  -3  -4  17    3.23    5.54
  -3   4  17   -0.67    4.93
   3  -4 -17    7.79    9.01
  -3   4  18   -0.59    6.21
   3  -4 -18   13.19    9.75
   3   4 -18    9.91    6.13
  -3  -4  18   12.01    6.98
   3   4 -19   69.55   15.86
  -3  -4  19   75.30   16.82
  -3   4  19   -0.07   23.76
   3  -4 -19   59.81   25.26
   3   4 -20  279.21   47.30
  -3  -4  20  323.75   49.26
   3   5  -1   50.38   13.68
  -3  -5   1   49.40   21.67
   3   5  -2  150.91   27.46
  -3  -5   2  143.05   27.91
   3   5  -3  642.26  263.22
  -3  -5   3  631.62  263.28
   3   5  -4  352.01   52.39
  -3  -5   4  351.49   53.46
  -3   5   5    4.79    5.97
   3  -5  -5    2.25    6.35
   3   5  -5   20.27    7.19
  -3  -5   5   19.70    8.23
   3   5  -6   97.12   16.24
  -3  -5   6   99.45   17.20
  -3   5   6   36.14   27.97
   3  -5  -6   33.50   27.94
  -3   5   7   76.43   41.01
   3  -5  -7   64.59   40.85
   3   5  -7  118.00   40.86
  -3  -5   7  124.31   41.14
   3   5  -8  318.02   39.96
  -3  -5   8  299.97   40.42
  -3   5   8  174.14  102.13
   3  -5  -8  169.96  102.04
  -3   5   9    4.24    6.64
   3  -5  -9    6.14    5.57
   3   5  -9   12.60    5.75
  -3  -5   9   13.22    7.13
   3   5 -10  213.50   32.24
  -3  -5  10  217.89   32.74
  -3   5  10  144.83   75.23
   3  -5 -10  143.85   75.08
   3   5 -11   55.50   12.53
  -3  -5  11   61.98   13.44
  -3   5  11   -1.07   17.21
   3  -5 -11   36.30   17.74
  -3   5  12   -0.33   19.39
   3  -5 -12   42.08   19.81
   3   5 -12   66.37   19.86
  -3  -5  12   60.85   20.19
   3   5 -13  329.64   38.76
  -3  -5  13  335.43   39.37
  -3   5  13   -0.10   98.23
   3  -5 -13  220.06   98.65
  -3   5  14    0.41  101.33
   3  -5 -14  215.28  101.71
   3   5 -14  348.63  101.67
  -3  -5  14  339.99  101.72
   3   5 -15    4.63    4.43
  -3  -5  15    4.28    4.90
  -3   5  15    0.46    4.00
   3  -5 -15    2.15    5.34
   3   5 -16   65.83   16.73
  -3  -5  16   64.87   28.25
   3   5 -17  156.90   65.39
  -3  -5  17  156.98   65.60
  -3  -5  18  176.24   33.17
   3   6  -1  201.24   34.05
  -3  -6   1  196.39   34.82
   3   6  -2  437.87  184.20
  -3  -6   2  454.36  184.30
   3   6  -3   11.83    7.59
  -3  -6   3   16.51    8.43
   3   6  -4  465.24  189.40
  -3  -6   4  449.36  189.51
   3   6  -5  406.61   59.15
  -3  -6   5  406.46   60.77
   3   6  -6  396.32  160.46
  -3  -6   6  377.25  160.60
   3   6  -7   13.28    7.09
  -3  -6   7   13.82    8.37
   3   6  -8   22.33    8.78
  -3  -6   8   21.95    9.55
   3   6  -9    6.81    4.61
  -3  -6   9    6.13    6.15
   3   6 -10  122.95   52.61
  -3  -6  10  129.47   52.85
   3   6 -11  229.97   38.12
  -3  -6  11  234.42   39.44
   3   6 -12  245.55  101.74
  -3  -6  12  244.90  101.91
   3   6 -13   31.43   13.02
  -3  -6  13   25.57   13.20
  -3  -6  14  124.70   24.96
   3   6 -15  128.01   55.96
  -3  -6  15  141.22   56.13
   3   7  -1   43.72   18.27
  -3  -7   1   39.69   18.56
   3   7  -2  122.50   52.34
  -3  -7   2  128.51   52.55
   3   7  -3  377.95  152.74
  -3  -7   3  357.72  152.87
   3   7  -4  280.98  112.73
  -3  -7   4  260.07  112.91
   3   7  -5    4.81    4.04
  -3  -7   5    3.90    5.87
   3   7  -6   66.39   16.18
  -3  -7   6   62.23   17.53
   3   7  -7  108.10   22.05
  -3  -7   7  108.82   23.52
   3   7  -8   21.68    8.59
  -3  -7   8   20.19    9.59
   3   7  -9  172.55   74.52
  -3  -7   9  187.39   74.77
   3   7 -10   62.51   26.89
  -3  -7  10   64.47   27.38
  -2   0   1    3.03    2.50
  -2   0   1    1.03    1.81
   2   0  -1    1.51    1.91
   2   0  -1    2.27    2.55
  -2   0   2  229.09   81.69
  -2   0   2  157.86   81.63
   2   0  -2  164.48   81.64
   2   0  -2  248.12   81.74
  -2   0   3   -0.30    2.03
  -2   0   3    1.25    1.59
   2   0  -3    0.03    1.73
   2   0  -3    1.05    2.78
  -2   0   4  303.64  109.90
  -2   0   4  226.27  109.80
   2   0  -4  236.92  109.81
   2   0  -4  316.71  109.94
  -2   0   5    0.30    3.49
  -2   0   5    2.18    2.39
   2   0  -5    1.92    2.63
   2   0  -5    2.45    4.22
   2   0  -6 2914.95  411.07
  -2   0   6 3869.00 1383.69
  -2   0   6 2941.89 1383.59
   2   0  -6 3878.19 1383.69
   2   0  -7   -0.34    2.22
   2   0  -7    0.05    3.22
  -2   0   7    0.81    3.45
  -2   0   7    1.81    2.57
  -2   0   8  179.24   28.25
  -2   0   8  121.53   61.46
   2   0  -8  123.79   61.47
   2   0  -8  188.32   61.74
  -2   0   9    0.62    4.15
  -2   0   9    0.15    2.56
   2   0  -9    1.72    3.15
   2   0  -9    1.44    5.04
  -2   0  10 5616.74  995.10
  -2   0  10 9999.00 3401.68
   2   0 -10 8064.03 3401.60
   2   0 -10 9716.64 3401.68
  -2   0  11    6.45    3.58
   2   0 -11    0.02    4.17
  -2   0  11    1.16    4.86
   2   0 -11    5.06    5.12
  -2   0  12  602.96  205.56
  -2   0  12  360.43  205.38
   2   0 -12  431.31  205.46
   2   0 -12  619.03  205.54
  -2   0  13    0.27    2.06
   2   0 -13    0.96    3.01
  -2   0  13    0.79    5.61
   2   0 -13   -0.25    5.19
  -2   0  14  404.98   45.60
   2   0 -14  359.70   44.80
  -2   0  14  182.95  115.18
   2   0 -14  217.67  115.26
  -2   0  15    2.20    4.94
   2   0 -15    1.44    4.34
  -2   0  15   -0.47    2.71
   2   0 -15    0.28    3.35
  -2   0  16 1026.26  403.52
   2   0 -16  932.32  403.46
  -2   0  17    1.66    6.19
   2   0 -17   -0.93    6.94
  -2   0  18  336.01   52.82
   2   0 -18  344.82   52.33
  -2   0  19    2.62    5.04
   2   0 -19    0.37    5.23
  -2   0  20 3097.37 1239.41
   2   0 -20 2928.64 1239.33
  -2   0  21    1.79    4.94
   2   0 -21    0.93    5.29
  -2   0  22  332.55   52.84
   2   0 -22  331.86   51.42
  -2   0  23   -2.23    5.15
   2   0 -23   -0.48    6.17
  -2   0  24  196.90   82.63
   2   0 -24  199.28   82.61
  -2   0  25   -0.27    3.49
   2   0 -25    0.28    4.19
  -2   0  26  104.51   24.59
   2   0 -26   99.07   23.39
   2   1  -1  932.47  133.28
  -2   1   1 1333.53  423.81
  -2   1   1  838.32  423.71
   2  -1  -1 1228.40  423.78
   2  -1  -1  843.60  423.71
   2   1  -1 1044.36  423.78
  -2  -1   1 1103.06  423.77
  -2  -1   1 1004.56  423.80
  -2  -1   2 1087.70  158.66
  -2   1   2 1665.78  510.14
  -2   1   2 1047.01  510.03
   2  -1  -2 1518.42  510.12
   2  -1  -2 1024.56  510.02
   2   1  -2 1113.31  510.06
   2   1  -2 1273.04  510.09
  -2  -1   2 1335.92  510.09
  -2  -1   3  103.74   22.20
  -2   1   3  146.87   47.66
  -2   1   3   99.30   47.49
   2  -1  -3  142.71   47.63
   2  -1  -3  101.68   47.50
   2   1  -3   96.32   47.56
   2   1  -3  122.06   47.62
  -2  -1   3  116.41   47.60
   2  -1  -4  486.29   80.93
   2   1  -4  480.71   80.08
   2   1  -4  641.40   81.26
  -2  -1   4  534.20   80.15
  -2   1   4  760.84  242.84
  -2   1   4  519.60  242.70
   2  -1  -4  710.96  242.81
  -2  -1   4  633.30  242.74
   2   1  -5   59.08   14.22
  -2   1   5   70.20   22.59
  -2   1   5   43.96   22.28
   2  -1  -5   65.04   22.51
   2  -1  -5   51.98   22.41
   2   1  -5   43.24   22.33
  -2  -1   5   56.42   22.50
  -2  -1   5   44.26   22.36
   2  -1  -6   52.57   13.77
  -2   1   6   74.38   20.20
  -2   1   6   38.99   19.82
   2  -1  -6   38.29   19.83
   2   1  -6   40.06   19.87
   2   1  -6   56.04   20.05
  -2  -1   6   49.51   20.08
  -2  -1   6   36.94   19.79
  -2   1   7  354.68   57.76
   2   1  -7  490.41   57.95
  -2  -1   7  409.00   56.80
  -2   1   7  478.77  163.35
   2  -1  -7  465.09  163.33
   2  -1  -7  331.61  163.20
   2   1  -7  342.68  163.20
  -2  -1   7  337.19  163.19
   2   1  -8 4284.94  434.67
  -2  -1   8 3846.40  433.16
  -2   1   8 4270.36 1459.87
  -2   1   8 3196.40 1459.75
   2  -1  -8 4646.91 1459.86
   2  -1  -8 2076.17 1459.70
   2   1  -8 3341.88 1459.74
  -2  -1   8 3224.06 1459.74
   2   1  -9   67.96   14.56
  -2  -1   9   66.32   14.31
  -2   1   9   42.24   21.56
   2  -1  -9   61.81   21.84
   2  -1  -9   39.10   21.58
   2   1  -9   47.02   21.59
  -2  -1   9   42.43   21.55
  -2   1  10  136.14   23.40
  -2  -1  10  154.60   23.39
  -2   1  10   92.55   46.26
   2  -1 -10  130.01   46.45
   2  -1 -10   89.10   46.26
   2   1 -10   96.50   46.26
  -2  -1  10  100.11   46.29
  -2   1  11   68.71   16.06
   2   1 -11   56.61   15.00
  -2  -1  11   55.50   14.87
  -2   1  11   43.30   25.63
   2  -1 -11   72.18   25.91
   2  -1 -11   43.99   25.65
   2   1 -11   80.26   26.25
  -2  -1  11   72.51   26.02
  -2   1  12 1537.61  174.33
  -2   1  12 1030.96  172.76
   2   1 -12 1146.29  172.47
   2   1 -12 1711.97  174.42
  -2  -1  12 1605.40  174.07
  -2  -1  12 1084.93  172.02
   2  -1 -12 1507.96  558.06
  -2   1  13  113.32   27.37
   2  -1 -13  117.31   27.33
   2   1 -13  121.52   27.33
  -2  -1  13  110.40   26.97
  -2   1  13  185.74   62.64
   2  -1 -13  180.67   62.62
   2   1 -13  208.36   62.79
  -2  -1  13  184.47   62.68
   2   1 -14  462.91   49.31
  -2  -1  14  424.59   48.99
  -2   1  14  404.16  128.11
  -2   1  14  209.63  127.90
   2  -1 -14  395.51  128.11
   2  -1 -14  214.46  127.89
   2   1 -14  209.79  127.88
  -2  -1  14  233.14  127.88
   2  -1 -15   65.07   14.81
   2   1 -15   71.69   14.79
  -2  -1  15   69.37   14.75
  -2   1  15   60.52   22.52
  -2   1  15   23.61   21.95
   2  -1 -15   31.44   22.06
  -2   1  16  111.08   24.39
   2   1 -16  122.97   48.96
  -2  -1  16  114.41   48.91
  -2   1  17   84.27   20.34
   2  -1 -17   87.12   35.68
   2   1 -17   80.09   35.51
  -2  -1  17   83.13   35.49
  -2   1  18 2495.78 1072.43
   2  -1 -18 2743.55 1072.40
  -2  -1  18 2542.27 1072.41
  -2   1  19   37.15   13.45
   2  -1 -19   41.91   13.11
   2   1 -19   36.55   17.41
  -2  -1  19   35.28   16.96
   2  -1 -20  491.31   64.56
   2   1 -20  423.63  177.88
  -2  -1  20  375.28  177.85
  -2   1  21   13.77    9.37
   2  -1 -21   16.81    9.94
   2   1 -21   16.67    9.64
  -2  -1  21   14.87    9.27
  -2   1  22 1266.79  158.18
   2  -1 -22 1221.25  156.41
   2   1 -22 1134.18  493.32
  -2  -1  22 1182.70  493.39
  -2   1  23  159.11   63.56
   2  -1 -23  154.85   63.49
   2   1 -23  146.86   63.34
  -2  -1  23  147.67   63.39
  -2   1  24  214.21   37.01
   2  -1 -24  194.35   35.53
   2   1 -24  186.22   81.24
  -2  -1  24  191.75   81.31
  -2   1  25   23.65   12.54
   2  -1 -25   24.12   12.66
   2   1 -25   27.14   12.65
  -2  -1  25   30.14   12.81
   2  -1 -26   50.22   15.90
   2   1 -26   58.20   24.29
  -2  -1  26   60.49   24.50
  -2   2   1  643.24  285.97
  -2   2   1  632.73  285.89
   2  -2  -1  585.52  285.94
   2  -2  -1  621.85  285.89
   2   2  -1  807.11  286.04
   2   2  -1  722.13  286.00
  -2  -2   1  720.50  285.98
  -2  -2   1  795.49  286.05
   2   2  -2   23.59   10.30
  -2  -2   2   26.68   10.30
  -2   2   2   45.65   14.26
  -2   2   2   20.55   14.00
   2  -2  -2   23.94   14.20
   2  -2  -2   19.71   14.01
   2   2  -2   40.08   14.41
  -2  -2   2   64.78   14.57
  -2   2   3   10.24    5.29
  -2   2   3   10.93    4.77
   2  -2  -3   10.53    5.30
   2  -2  -3    7.84    4.82
   2   2  -3    9.45    5.21
   2   2  -3    9.21    5.41
  -2  -2   3   15.42    5.60
  -2  -2   3    6.50    5.30
   2   2  -4 1305.25  169.08
  -2  -2   4 1292.04  169.69
  -2   2   4 1405.74  546.45
  -2   2   4 1291.52  546.41
   2  -2  -4 1403.76  546.44
   2  -2  -4 1217.95  546.39
   2   2  -4 1328.81  546.42
  -2  -2   4 1361.31  546.42
  -2   2   5 1029.37  126.17
   2   2  -5  908.02  124.38
  -2  -2   5  887.61  124.19
  -2   2   5  960.79  392.88
   2  -2  -5 1002.81  392.89
   2  -2  -5  888.96  392.85
   2   2  -5  966.61  392.88
  -2  -2   5  991.86  392.88
  -2   2   6 2774.44 1021.52
  -2   2   6 2411.24 1021.46
   2  -2  -6 2883.59 1021.52
   2  -2  -6 2268.24 1021.45
   2   2  -6 2176.55 1021.42
   2   2  -6 2738.18 1021.49
  -2  -2   6 2524.75 1021.45
  -2  -2   6 2225.54 1021.42
   2   2  -7  151.10   24.58
  -2  -2   7  133.42   23.85
  -2   2   7  144.57   52.85
  -2   2   7  115.18   52.72
   2  -2  -7  152.39   52.88
   2  -2  -7  110.57   52.72
   2   2  -7  104.49   52.66
  -2  -2   7  116.23   52.76
  -2   2   8  303.96   51.45
   2   2  -8  292.25   50.33
  -2   2   8  400.40  141.08
   2  -2  -8  411.98  141.09
   2  -2  -8  293.71  140.94
   2   2  -8  371.44  141.03
  -2  -2   8  368.86  141.02
  -2  -2   8  312.20  140.95
  -2   2   9   11.31    7.12
   2  -2  -9   10.84    6.30
   2   2  -9   13.56    6.61
  -2  -2   9   16.07    6.72
  -2   2   9    9.55    5.92
   2  -2  -9   14.21    6.89
   2   2  -9    8.98    5.87
  -2  -2   9    8.41    5.83
  -2   2  10 1934.57  294.70
   2  -2 -10 3112.45  296.56
   2  -2 -10 2133.58  294.38
  -2  -2  10 2592.77  293.56
  -2   2  10 2924.93  978.26
   2   2 -10 2257.52  978.09
  -2  -2  10 2001.50  978.05
  -2   2  11   73.60   20.41
   2  -2 -11  122.51   21.80
   2  -2 -11   76.74   20.46
   2   2 -11  111.80   20.86
  -2  -2  11  120.24   20.15
  -2  -2  11   79.48   19.64
  -2   2  11  108.80   40.93
   2   2 -11   92.70   40.62
  -2   2  12  133.61   23.51
   2  -2 -12  145.31   23.07
   2   2 -12  140.54   22.55
  -2  -2  12  138.04   22.33
  -2   2  12   75.44   44.10
   2  -2 -12   80.24   44.12
   2   2 -12   87.39   44.11
  -2  -2  12   80.18   44.06
  -2   2  13  298.40   40.49
  -2   2  13  162.68   37.99
   2  -2 -13  172.31   38.22
   2   2 -13  191.72   37.85
  -2  -2  13  155.03   37.74
   2  -2 -13  311.96   97.05
   2   2 -13  321.36   97.07
  -2  -2  13  295.31   97.02
   2  -2 -14  497.15   62.71
  -2   2  14  511.44  172.46
  -2   2  14  247.00  172.17
   2  -2 -14  284.12  172.22
   2   2 -14  497.55  172.39
  -2  -2  14  520.72  172.39
   2   2 -15  590.30   81.29
  -2  -2  15  565.73   81.39
  -2   2  15  557.13  239.60
   2  -2 -15  603.57  239.58
  -2   2  16  837.37  117.69
   2  -2 -16  870.95  116.81
   2   2 -16  870.96  358.57
  -2  -2  16  890.24  358.57
   2  -2 -17  168.95   30.27
   2   2 -17  161.88   30.01
  -2  -2  17  150.57   29.97
  -2   2  17  143.15   65.31
   2   2 -18  122.91   25.48
  -2  -2  18  128.44   26.20
  -2   2  18  131.59   54.59
   2  -2 -18  138.14   54.65
  -2   2  19  122.90   50.26
   2  -2 -19  117.78   50.31
   2   2 -19  114.47   50.15
  -2  -2  19  124.61   50.20
  -2   2  20  609.59  251.77
   2  -2 -20  619.22  251.73
   2   2 -20  598.67  251.64
  -2  -2  20  610.72  251.72
   2   2 -21    8.48    6.84
  -2  -2  21    8.93    6.60
  -2   2  21   10.28    6.73
   2  -2 -21    7.29    7.15
   2   2 -22   39.25   12.36
  -2  -2  22   38.75   12.92
  -2   2  22   33.68   16.12
   2  -2 -22   30.00   16.22
   2   2 -23  107.06   21.59
  -2   2  23   87.51   39.04
   2  -2 -23   86.06   38.93
  -2  -2  23   86.29   38.92
  -2   2  24  102.22   25.15
   2  -2 -24   98.92   23.54
   2   2 -24  116.05   45.17
  -2  -2  24  108.78   45.20
   2  -2 -25  104.82   23.93
   2   2 -25  110.62   46.10
  -2  -2  25  113.27   46.20
  -2   2  26  230.38   91.98
   2  -2 -26  199.26   91.83
   2   2 -26  226.84   91.69
  -2  -2  26  226.80   91.84
  -2   3   1    3.69    2.54
  -2   3   1    2.62    2.63
   2  -3  -1    4.34    2.59
   2  -3  -1    3.36    2.42
   2   3  -1    5.29    3.66
   2   3  -1    3.76    4.04
  -2  -3   1    4.01    4.25
  -2  -3   1    8.63    3.88
  -2   3   2  528.95  226.45
  -2   3   2  596.99  226.47
   2  -3  -2  448.03  226.40
   2  -3  -2  534.43  226.44
   2   3  -2  624.02  226.54
   2   3  -2  522.85  226.48
  -2  -3   2  525.14  226.47
  -2  -3   2  628.98  226.58
   2   3  -3 1633.12  205.01
  -2  -3   3 1565.00  204.76
  -2   3   3 1492.58  671.52
  -2   3   3 1689.40  671.55
   2  -3  -3 1572.27  671.53
   2  -3  -3 1581.43  671.58
   2   3  -3 1792.43  671.58
  -2  -3   3 1675.77  671.58
   2   3  -4 1033.39  130.77
  -2  -3   4 1010.70  130.72
  -2   3   4 1027.46  415.38
  -2   3   4  993.85  415.36
   2  -3  -4 1046.09  415.36
   2  -3  -4  930.33  415.37
   2   3  -4  993.44  415.33
  -2  -3   4 1010.33  415.36
  -2  -3   5    4.02    3.89
  -2   3   5    4.58    4.18
  -2   3   5    2.55    3.10
   2  -3  -5    2.22    3.61
   2  -3  -5    2.81    3.10
   2   3  -5    3.23    3.37
   2   3  -5    3.68    4.00
  -2  -3   5    4.28    4.37
   2   3  -6   51.49   13.93
  -2  -3   6   51.10   14.22
  -2   3   6   56.23   22.97
  -2   3   6   41.06   22.58
   2  -3  -6   55.09   22.89
   2  -3  -6   44.89   22.63
   2   3  -6   60.80   22.79
  -2  -3   6   62.98   22.83
   2  -3  -7  163.08   34.43
   2   3  -7  224.04   32.66
  -2  -3   7  209.26   32.66
  -2   3   7  201.36   79.67
  -2   3   7  157.88   79.52
   2  -3  -7  200.69   79.66
   2   3  -7  181.02   79.55
  -2  -3   7  189.35   79.56
   2   3  -8 1803.61  228.05
  -2   3   8 1485.40  748.91
   2  -3  -8 2006.56  748.96
   2  -3  -8 1579.05  748.95
   2   3  -8 2095.65  748.94
  -2  -3   8 1914.54  748.90
  -2  -3   8 1740.55  748.90
   2  -3  -9   73.99   20.40
  -2   3   9   92.68   36.84
  -2   3   9   67.83   36.64
   2  -3  -9   94.56   36.82
   2   3  -9   75.05   36.57
   2   3  -9  110.11   36.82
  -2  -3   9  105.77   36.80
  -2  -3   9   75.25   36.58
  -2  -3  10  101.09   18.16
  -2   3  10   56.04   32.94
   2  -3 -10   87.38   33.23
   2  -3 -10   70.90   33.05
   2   3 -10   70.56   32.90
   2   3 -10   94.31   33.13
  -2  -3  10   69.20   32.93
  -2   3  11  255.66   37.00
   2   3 -11  247.30   35.01
  -2  -3  11  252.37   34.76
  -2   3  11  149.24   85.63
   2  -3 -11  256.55   85.87
   2  -3 -11  172.48   85.72
   2   3 -11  162.20   85.58
  -2  -3  11  177.04   85.62
  -2  -3  12 1311.75  154.05
  -2   3  12 1556.88  496.16
  -2   3  12  745.52  495.92
   2  -3 -12 1561.01  496.12
   2  -3 -12  868.97  495.97
  -2   3  13  403.45   49.32
  -2   3  13  101.76   47.07
  -2  -3  13  351.13   46.39
   2  -3 -13  396.83  124.85
   2  -3 -13  168.11  124.54
   2   3 -13  384.46  124.71
  -2   3  14  568.06   82.99
   2  -3 -14  570.84   82.26
   2   3 -14  607.85  239.47
  -2  -3  14  567.08  239.46
  -2   3  15   57.05   17.33
   2  -3 -15   61.68   16.85
   2   3 -15   63.29   16.16
  -2  -3  15   62.54   26.56
  -2   3  16   14.74    8.45
   2   3 -16   12.26    7.20
  -2  -3  16   11.78    7.65
   2  -3 -16   10.34    8.37
  -2   3  17  175.71   75.43
   2  -3 -17  173.39   75.36
   2   3 -17  178.86   75.19
  -2  -3  17  193.71   75.30
  -2   3  18 1863.45  243.43
   2  -3 -18 1914.46  241.53
   2   3 -18 1979.87  240.92
  -2  -3  18 1867.99  241.50
  -2   3  19   65.19   29.08
   2  -3 -19   64.90   29.02
   2   3 -19   67.89   28.81
  -2  -3  19   70.34   28.97
  -2   3  20  534.52   76.99
   2  -3 -20  510.94   75.48
   2   3 -20  506.34   74.29
  -2  -3  20  543.03   75.29
   2   3 -21  173.29   29.85
  -2   3  21  153.65   69.02
   2  -3 -21  156.35   68.96
  -2  -3  21  172.46   68.88
  -2   3  22  389.73  166.05
   2  -3 -22  398.04  165.96
   2   3 -22  404.12  165.83
  -2  -3  22  408.38  165.96
   2   3 -23   42.13   13.34
  -2  -3  23   40.90   14.01
  -2   3  23   42.04   19.05
   2  -3 -23   44.00   18.99
  -2   3  24  133.32   30.39
   2   3 -24  160.85   28.40
   2  -3 -24  135.10   60.27
  -2  -3  24  142.93   60.30
  -2   3  25   44.98   16.56
   2  -3 -25   42.00   22.39
   2   3 -25   60.45   22.48
  -2  -3  25   55.70   22.49
   2   4  -1  276.98   38.51
  -2  -4   1  245.07   38.98
  -2   4   1  262.21  101.67
  -2   4   1  225.98  101.67
   2  -4  -1  221.22  101.65
   2  -4  -1  162.95  101.66
   2   4  -1  271.20  101.75
  -2  -4   1  272.88  101.80
   2   4  -2  250.41   36.06
  -2  -4   2  245.18   37.46
  -2   4   2  209.12   91.56
  -2   4   2  185.22   91.56
   2  -4  -2  181.55   91.54
   2  -4  -2  164.28   91.57
   2   4  -2  265.47   91.65
  -2  -4   2  247.41   91.67
   2   4  -3   18.25    8.31
  -2  -4   3   21.00    8.50
  -2   4   3   26.39   10.34
  -2   4   3   15.76    9.58
   2  -4  -3   26.19   10.21
   2  -4  -3   15.67    9.64
   2   4  -3   24.00    9.92
  -2  -4   3   25.52   10.18
  -2   4   4  411.42  160.31
  -2   4   4  312.34  160.30
   2  -4  -4  392.55  160.28
   2  -4  -4  291.31  160.28
   2   4  -4  434.62  160.35
   2   4  -4  410.04  160.30
  -2  -4   4  401.19  160.32
  -2  -4   4  415.65  160.37
  -2   4   5 1311.74  495.95
  -2   4   5  896.96  495.89
   2  -4  -5 1326.53  495.91
   2  -4  -5  886.98  495.90
   2   4  -5 1258.87  495.91
   2   4  -5 1275.01  495.89
  -2  -4   5 1294.48  495.91
  -2  -4   5 1248.86  495.94
   2   4  -6 1103.48  124.60
  -2  -4   6 1067.56  125.01
  -2   4   6  716.24  393.97
   2  -4  -6 1070.51  393.99
   2  -4  -6  742.50  394.00
   2   4  -6  937.27  393.95
  -2  -4   6  945.18  394.00
   2  -4  -7   92.25   26.06
   2   4  -7  125.87   23.94
   2   4  -7  144.98   24.24
  -2  -4   7  147.72   24.78
  -2  -4   7  110.04   24.26
  -2   4   7  157.36   53.16
  -2   4   7   82.77   52.90
   2  -4  -7  145.01   53.07
   2  -4  -8   54.29   13.25
   2  -4  -8   30.27   13.24
   2   4  -8   35.84   12.10
  -2  -4   8   32.43   12.33
  -2   4   8   49.79   18.45
  -2   4   8   27.32   18.10
   2   4  -8   53.78   18.42
  -2  -4   8   49.71   18.47
  -2   4   9   62.76   23.37
  -2   4   9  127.81   46.99
   2  -4  -9  118.99   46.92
   2  -4  -9   73.01   46.78
   2   4  -9  139.47   46.92
  -2  -4   9  131.02   46.90
  -2   4  10 1068.93  388.91
   2  -4 -10 1011.76  388.79
   2  -4 -10  512.65  388.70
   2   4 -10 1112.44  388.79
  -2  -4  10  959.22  388.73
  -2   4  11   87.01   21.12
   2  -4 -11   82.17   19.75
   2   4 -11   81.68   35.01
  -2  -4  11   82.77   35.24
   2  -4 -12 1127.94  154.80
  -2   4  12 1288.50  488.58
   2   4 -12 1172.28  488.32
  -2  -4  12 1171.02  488.35
   2  -4 -13    0.43    4.33
  -2   4  13   -1.27    6.68
   2   4 -13    0.90    5.29
  -2  -4  13    1.53    5.76
  -2   4  14  187.08   32.29
   2  -4 -14  182.90   65.43
   2   4 -14  111.30   65.09
  -2  -4  14  165.03   65.11
   2  -4 -15 1646.13  200.65
   2   4 -15 1456.52  197.79
  -2  -4  15 1555.32  198.28
  -2   4  15 1626.07  643.09
   2   4 -16  936.99  122.17
  -2  -4  16  924.70  122.89
  -2   4  16  898.68  378.69
   2  -4 -16  899.63  378.56
  -2   4  17   30.89   16.59
   2  -4 -17   33.90   16.59
   2   4 -17   35.76   15.84
  -2  -4  17   39.70   16.34
   2   4 -18   10.18    6.23
  -2  -4  18   12.37    7.10
  -2   4  18    4.83    7.71
   2  -4 -18    8.40    7.78
  -2   4  19    1.18    6.21
   2  -4 -19    3.24    6.50
   2   4 -19    2.51    4.88
  -2  -4  19    2.94    5.86
   2  -4 -20  389.49   62.71
   2   4 -20  403.25   60.92
  -2  -4  20  435.89   62.86
  -2   4  20  398.03  168.71
  -2   4  21   32.99   13.59
   2  -4 -21   31.27   12.64
   2   4 -21   32.64   14.31
  -2  -4  21   28.95   14.68
   2   4 -22  144.30   29.43
  -2  -4  22  183.17   31.61
  -2   4  22  169.19   69.27
   2  -4 -22  173.35   69.06
   2  -4 -23  125.45   54.55
   2   4 -23  133.44   54.21
  -2  -4  23  128.12   54.40
   2   4 -24   24.01    9.70
  -2  -4  24   25.67   10.98
  -2   5   1   34.93   25.37
  -2   5   1   69.35   25.36
   2  -5  -1   56.14   25.47
   2  -5  -1   30.86   25.55
   2   5  -1   76.42   25.59
  -2  -5   1   77.21   25.71
  -2   5   2  189.63  126.64
   2  -5  -2  293.50  126.66
   2  -5  -2  197.40  126.70
   2   5  -2  417.55  126.75
  -2  -5   2  376.61  126.77
  -2   5   3  531.18  343.42
  -2   5   3  934.17  343.45
   2  -5  -3  764.08  343.40
   2  -5  -3  499.11  343.43
   2   5  -3 1036.40  343.48
  -2  -5   3 1072.98  343.51
  -2   5   4  744.25  276.38
  -2   5   4  375.60  276.27
   2  -5  -4  712.47  276.36
   2  -5  -4  370.86  276.30
   2   5  -4  829.77  276.35
  -2  -5   4  872.01  276.40
  -2   5   5    3.25    6.16
  -2   5   5   -0.04    3.08
   2  -5  -5    2.00    6.03
   2  -5  -5    1.19    3.04
   2   5  -5    1.29    4.31
  -2  -5   5    1.30    5.18
   2  -5  -6  427.53   56.85
  -2   5   6  427.45  158.00
  -2   5   6  181.43  157.78
   2  -5  -6  186.06  157.80
   2   5  -6  522.06  157.95
  -2  -5   6  515.48  158.01
  -2   5   7  260.05   89.05
  -2   5   7   86.71   88.71
   2  -5  -7  257.99   88.95
   2  -5  -7   88.86   88.75
   2   5  -7  277.66   88.91
  -2  -5   7  292.33   89.05
  -2   5   8  743.53  102.96
   2  -5  -8  737.70  309.56
   2   5  -8  750.75  309.51
  -2  -5   8  765.74  309.58
  -2   5   9  114.01   45.98
   2  -5  -9  108.47   45.82
   2   5  -9  102.67   45.63
  -2  -5   9  112.68   45.88
  -2   5  10   92.64   38.68
   2  -5 -10  100.96   38.52
   2   5 -10   81.54   38.22
  -2  -5  10   90.52   38.48
   2   5 -11  459.96   63.89
  -2   5  11  438.75  183.65
   2  -5 -11  435.25  183.59
  -2  -5  11  440.25  183.55
   2  -5 -12  106.03   24.42
   2   5 -12  120.94   23.10
  -2  -5  12  120.06   23.78
   2  -5 -13  786.00  106.54
   2   5 -13  808.48  104.71
  -2  -5  13  773.37  105.20
  -2   5  13  747.43  322.62
   2  -5 -14  611.62   83.13
  -2   5  14  557.29  241.51
   2   5 -14  592.94  241.30
  -2  -5  14  571.79  241.34
  -2   5  15   95.77   22.80
   2  -5 -15  113.45   21.59
   2   5 -15   63.55   39.58
  -2  -5  15  109.17   39.71
   2   5 -16  133.95   24.51
  -2  -5  16  135.41   25.38
  -2   5  16  101.94   52.35
   2  -5 -16  120.99   52.40
  -2   5  17  285.41   54.99
   2  -5 -17  337.51   52.66
  -2  -5  17  377.11   53.85
   2   5 -17  345.13  140.32
  -2   5  18  279.96  159.87
   2  -5 -18  405.14  159.91
   2   5 -18  405.52  159.76
  -2  -5  18  431.27  159.97
   2   5 -19   12.08    6.70
  -2  -5  19   13.04    7.64
   2  -5 -19   10.52    7.64
  -2   5  20   -0.17    3.29
   2  -5 -20    4.93    5.59
   2   5 -20    4.63    4.51
  -2  -5  20    3.94    5.70
   2   5 -21   17.15    7.92
  -2  -5  21   21.36    9.00
  -2   5  21    0.32    7.42
   2  -5 -21   19.43    8.95
   2   5 -22   99.64   42.53
  -2  -5  22  103.27   42.84
   2   6  -1  606.48   75.09
  -2  -6   1  593.92   75.68
  -2   6   1  574.58  223.34
   2  -6  -1  395.80  223.26
  -2   6   2  203.58   84.73
   2  -6  -2  157.64   84.69
   2   6  -2  233.92   84.78
  -2  -6   2  221.84   84.86
  -2   6   3    5.07    5.30
   2  -6  -3    6.47    5.58
   2   6  -3   10.82    5.60
  -2  -6   3   10.74    6.48
   2  -6  -4  300.78   55.32
   2   6  -4  409.95   53.95
  -2  -6   4  381.11   54.70
  -2   6   4  362.77  151.79
  -2   6   5  579.72  261.09
   2  -6  -5  493.43  261.02
   2   6  -5  727.34  261.08
  -2  -6   5  724.81  261.15
  -2   6   6  382.59  170.53
   2  -6  -6  355.71  170.49
   2   6  -6  438.93  170.49
  -2  -6   6  468.45  170.59
  -2   6   7   18.51    8.22
   2   6  -7    9.52    6.63
  -2  -6   7   10.19    7.70
   2  -6  -7   10.00    8.03
  -2   6   8   87.25   21.01
   2   6  -8   82.31   18.34
  -2  -6   8   81.75   19.32
   2  -6  -8   81.30   35.47
  -2   6   9   56.74   28.05
   2  -6  -9   63.56   27.73
   2   6  -9   65.71   27.21
  -2  -6   9   68.54   27.68
  -2   6  10  161.68   32.53
   2  -6 -10  167.81   72.21
   2   6 -10  181.49   72.01
  -2  -6  10  178.54   72.18
  -2   6  11  369.73   58.90
   2   6 -11  390.92   57.00
  -2  -6  11  408.47   58.27
   2  -6 -11  383.50  160.79
   2   6 -12  362.98   49.07
  -2  -6  12  343.33   49.57
  -2   6  12  230.75  132.37
   2  -6 -12  326.10  132.42
   2  -6 -13   63.73   15.30
  -2   6  13   -0.14   23.54
   2   6 -13   74.05   23.96
  -2  -6  13   75.20   24.42
   2   6 -14  128.76   20.73
  -2   6  14   -0.51   39.88
   2  -6 -14  104.67   40.41
  -2  -6  14  128.57   40.50
   2   6 -15  442.91   51.04
  -2  -6  15  423.95   51.89
  -2   6  15    0.07  139.83
   2  -6 -15  392.40  140.23
   2  -6 -16  298.98   43.45
  -2   6  16    0.10  110.20
   2   6 -16  351.56  110.50
  -2  -6  16  323.76  110.56
  -2   6  17   -0.58    5.28
   2   6 -17    8.28    5.36
   2  -6 -17    5.01    5.84
  -2  -6  17   10.23    6.25
   2  -6 -18    4.10    4.98
   2   6 -18    5.04    4.46
  -2  -6  18    3.25    5.06
  -2   6  18    0.89    3.87
   2   6 -19   67.85   27.59
  -2  -6  19   60.28   27.91
   2   7  -1   81.69   15.00
  -2   7   1   44.41   23.55
   2  -7  -1   28.44   23.59
  -2  -7   1   69.57   24.02
  -2   7   2  267.09  114.35
   2  -7  -2  175.10  114.29
   2   7  -2  339.68  114.37
  -2  -7   2  328.41  114.46
   2   7  -3  471.94   59.19
  -2  -7   3  456.82   60.27
  -2   7   3  412.48  168.89
   2  -7  -3  289.53  168.81
  -2   7   4  499.82  237.66
   2  -7  -4  435.72  237.66
   2   7  -4  693.93  237.67
  -2  -7   4  673.46  237.76
   2   7  -5    8.30    5.44
  -2  -7   5    6.80    6.17
   2  -7  -5    5.42    5.69
  -2   7   6   -0.25  123.51
   2  -7  -6  289.98  123.90
   2   7  -6  438.05  123.85
  -2  -7   6  417.99  124.00
   2  -7  -7  359.74   52.92
   2   7  -7  522.08   51.96
  -2  -7   7  480.19   53.67
  -2   7   7    1.12  142.78
   2  -7  -8   30.79   10.79
  -2   7   8    0.21   12.59
   2   7  -8   43.85   13.37
  -2  -7   8   38.10   14.09
   2   7  -9  154.39   22.59
  -2  -7   9  161.38   24.31
  -2   7   9    0.35   46.92
   2  -7  -9  115.31   47.50
  -2   7  10    0.11    3.41
   2  -7 -10    7.64    6.12
   2   7 -10    5.47    4.44
  -2  -7  10    5.62    6.22
   2  -7 -11   34.82   11.41
   2   7 -11   35.82    9.82
  -2   7  11    0.76   11.82
  -2  -7  11   31.50   12.84
   2   7 -12   78.85   18.11
  -2  -7  12   76.09   18.88
   2  -7 -12   77.35   33.44
  -2   7  13    1.83  100.88
   2  -7 -13  283.31  101.44
   2   7 -13  299.82  101.11
  -2  -7  13  324.77  101.37
   2   7 -14  384.00   46.31
  -2  -7  14  338.20   48.12
   2  -7 -14  360.67  123.86
   2   7 -15   14.16    6.61
  -2  -7  15    9.09    6.91
  -2  -7  16  118.56   49.75
   2   8  -1  368.02   54.07
  -2  -8   1  351.00  149.07
   2   8  -2  317.03  121.59
  -2  -8   2  264.72  121.65
   2   8  -3   23.10   10.23
  -2  -8   3   20.37   10.71
  -2  -8   4  112.82   25.86
   2   8  -4  131.69   51.75
   2   8  -5  190.93   31.98
  -2  -8   5  177.59   33.65
   2   8  -6  137.66   53.25
  -2  -8   6  114.86   53.51
   2   8  -7   52.43   22.11
  -2  -8   7   50.55   22.69
   2   8  -8   17.41    7.39
  -2  -8   8   13.55    8.66
   2   8  -9   29.45   13.16
  -2  -8   9   29.64   13.88
   2   8 -10   22.92    8.42
  -2  -8  10   16.86    9.37
   2   8 -11  173.88   30.54
  -2  -8  11  164.68   70.85
  -1   0   1    2.36    5.15
  -1   0   1   11.49    4.90
   1   0  -1   12.03    4.84
   1   0  -1   18.71    4.97
  -1   0   2 1806.46  235.60
  -1   0   2 1938.14  780.22
   1   0  -2 1709.45  780.19
   1   0  -2 2164.23  780.25
  -1   0   3   80.37   18.48
  -1   0   3   41.51   18.47
   1   0  -3    5.09   18.40
  -1   0   4   77.72   16.95
  -1   0   4   70.89   16.57
   1   0  -4   64.89   16.29
   1   0  -4   88.55   17.48
  -1   0   5   11.69    7.78
   1   0  -5    7.33    8.02
  -1   0   5   41.72    8.22
   1   0  -5   10.08    8.02
  -1   0   6 1084.07  138.01
  -1   0   6 1035.95  438.31
   1   0  -6  955.94  438.27
   1   0  -6 1208.32  438.36
  -1   0   7    9.83   11.27
   1   0  -7    2.33   11.68
  -1   0   7   87.95   15.22
   1   0  -7   27.90   15.08
  -1   0   8  114.16   23.67
  -1   0   8  109.49   23.15
   1   0  -8  121.04   24.48
   1   0  -8  128.41   49.36
  -1   0   9    2.08    3.96
  -1   0   9    7.67    4.07
   1   0  -9    1.94    3.86
   1   0  -9    0.72    4.31
  -1   0  10 4167.08  641.89
   1   0 -10 6446.45  641.72
  -1   0  10 3981.23 2179.28
   1   0 -10 6574.28 2179.36
   1   0 -11    0.83   31.76
   1   0 -11    3.72   78.06
   1   0 -12  108.94   22.82
  -1   0  12  137.79   48.43
  -1   0  12  102.91   48.23
  -1   0  13    1.32    5.43
  -1   0  13    1.63    3.61
   1   0 -13   -0.91    4.89
   1   0 -13    0.89    3.61
   1   0 -14  750.36   92.35
   1   0 -14  603.06   90.79
  -1   0  15   11.30    6.15
  -1   0  15    2.21    3.91
   1   0 -15   -0.99    4.53
   1   0 -15   -0.48    3.80
  -1   0  16 1263.09  142.82
  -1   0  16  887.15  449.79
   1   0 -16 1303.88  449.91
   1   0 -16  971.07  449.80
   1   0 -17    0.69    2.54
  -1   0  17   -0.72    5.26
  -1   0  17    0.16    2.59
   1   0 -17    0.84    4.56
   1   0 -18  362.79   54.04
  -1   0  18  355.73  148.71
  -1   0  19    2.31    5.34
   1   0 -19    2.20    5.79
  -1   0  20 4494.16 1918.07
   1   0 -20 4789.47 1918.03
   1   0 -21   -1.04    5.12
  -1   0  21    0.59    5.35
   1   0 -22  318.62   49.91
  -1   0  23   -2.97    5.60
   1   0 -23    0.03    6.83
  -1   0  24  540.72  213.59
   1   0 -24  495.80  213.49
  -1   0  25    1.54    4.98
   1   0 -25    0.93    4.97
  -1   0  26  161.06   32.44
   1   0 -26  167.94   31.68
  -1   0  27   -0.96    4.61
   1   0 -27    1.34    4.52
  -1   0  28  360.32  135.77
   1   0 -28  301.71  135.57
  -1   1   1 1082.68  739.33
  -1   1   1 2021.81  739.36
   1  -1  -1 1706.85  739.35
   1  -1  -1 1543.68  739.32
   1   1  -1 2199.42  739.34
   1   1  -1 1769.10  739.30
  -1  -1   1 1783.02  739.29
  -1  -1   1 2152.29  739.36
  -1  -1   2 6336.44  708.13
  -1   1   2 7659.75 2414.85
  -1   1   2 6829.00 2414.88
   1  -1  -2 3962.18 2414.83
   1  -1  -2 7100.33 2414.87
   1   1  -2 4165.21 2414.80
  -1  -1   2 5561.15 2414.83
   1   1  -3  794.88  155.61
   1   1  -3  855.53  156.50
  -1  -1   3  842.77  156.32
  -1  -1   3  807.18  155.41
  -1   1   3 1687.26  506.55
  -1   1   3 2037.24  506.60
   1  -1  -3 2195.38  506.57
   1  -1  -3  908.32  506.54
  -1   1   4  252.40   39.76
   1   1  -4  224.06   38.31
  -1  -1   4  203.15   38.61
  -1   1   4  284.45  102.43
   1  -1  -4  279.41  102.43
   1  -1  -4  234.27  102.43
   1   1  -4  252.50  102.44
  -1  -1   4  255.48  102.43
  -1   1   5    3.94    3.59
  -1   1   5    3.32    3.66
  -1  -1   5    2.94    3.52
   1  -1  -5    0.64    2.64
   1  -1  -5    1.27    2.46
   1   1  -5    3.59    3.14
  -1  -1   5    6.79    3.13
  -1   1   6   48.49   13.60
   1  -1  -6   51.12   13.60
   1   1  -6   48.21   13.19
  -1  -1   6   41.67   13.16
  -1   1   6   77.21   22.06
   1  -1  -6   45.90   21.94
   1   1  -6   53.39   22.03
  -1  -1   6   52.73   22.05
  -1   1   7  488.88   71.10
   1  -1  -7  479.79   71.11
   1   1  -7  515.32   70.14
  -1  -1   7  469.17   69.52
  -1  -1   7  507.11   69.98
  -1   1   7  519.81  207.71
   1  -1  -7  540.43  207.71
  -1   1   8 5792.58  676.89
   1  -1  -8 5739.81  676.25
   1  -1  -8 6545.80  677.24
   1   1  -8 4688.75  675.81
   1   1  -8 7552.15  676.82
  -1  -1   8 6382.39  675.52
  -1   1   8 3849.50 2298.03
  -1  -1   8 4466.60 2297.99
  -1   1   9  327.59   51.41
   1  -1  -9  330.90   51.56
   1   1  -9  311.78   50.79
   1   1  -9  359.51   51.96
  -1  -1   9  355.40   51.58
  -1  -1   9  270.11   50.29
  -1   1   9  417.36  140.30
   1  -1  -9  346.07  140.27
  -1   1  10 1001.32  127.51
  -1   1  10  851.89  127.92
   1  -1 -10  989.55  128.22
   1   1 -10  925.36  127.18
  -1  -1  10 1050.12  128.26
   1  -1 -10 1014.08  401.16
  -1   1  11   43.87   12.50
  -1   1  11   38.90   12.46
   1  -1 -11   40.15   12.53
   1   1 -11   44.50   12.24
   1   1 -11   45.50   12.73
  -1  -1  11   44.42   12.53
  -1  -1  11   35.29   11.79
  -1   1  12 4154.96  610.07
  -1   1  12 4751.34  610.27
   1  -1 -12 5450.48  609.60
   1  -1 -12 5127.89  610.16
   1   1 -12 6543.11  611.59
  -1  -1  12 4658.07  610.49
   1   1 -12 5028.87 2066.76
  -1  -1  12 4644.20 2066.73
  -1   1  13  227.86   44.05
   1  -1 -13  319.90   44.09
   1  -1 -13  216.60   43.53
   1   1 -13  254.87   43.56
  -1  -1  13  347.68   44.86
  -1  -1  13  245.58   43.11
   1   1 -13  361.66  115.62
  -1   1  14  457.67   55.53
   1  -1 -14  285.58   53.95
   1   1 -14  346.13   54.46
   1   1 -14  450.26   55.32
  -1  -1  14  289.58   53.78
  -1  -1  14  401.30  151.57
   1  -1 -15   32.14   10.37
   1   1 -15   20.35    9.19
  -1  -1  15   22.09    8.90
  -1   1  15   17.24   11.12
   1  -1 -15   16.64   11.08
   1   1 -15   31.69   11.89
  -1  -1  15   38.10   12.08
   1   1 -16    6.34    5.27
   1   1 -16   10.61    6.26
  -1  -1  16    6.25    5.05
  -1   1  16   15.30    8.48
  -1   1  16    2.07    4.64
   1  -1 -16    9.40    7.03
   1  -1 -16    6.50    4.64
  -1   1  17  208.69   46.56
   1  -1 -17  232.24   46.45
   1   1 -17  364.12   47.96
  -1  -1  17  402.13   49.24
  -1   1  17  436.04  127.03
   1  -1 -17  420.97  126.84
   1   1 -17  264.15  126.57
  -1  -1  17  212.19  126.49
   1  -1 -18 1259.54  170.50
   1   1 -18 1312.55  543.25
  -1  -1  18 1377.40  543.30
  -1   1  19  115.49   25.55
   1  -1 -19  119.44   24.74
   1   1 -19  122.63   49.64
  -1  -1  19  113.57   49.50
  -1   1  20  223.15   93.23
   1  -1 -20  221.09   93.24
   1   1 -20  236.86   93.16
  -1  -1  20  213.99   93.13
  -1   1  21  188.61   85.02
   1  -1 -21  216.48   85.05
   1   1 -21  214.27   84.92
  -1  -1  21  193.94   84.92
  -1   1  22 1616.40  205.04
   1  -1 -22 1747.59  203.94
   1   1 -22 1507.83  659.12
  -1  -1  22 1541.14  659.18
  -1   1  23   50.12   23.26
   1  -1 -23   50.36   23.38
   1   1 -23   57.56   23.48
  -1  -1  23   53.99   23.39
   1  -1 -24  161.90   31.40
   1   1 -24  173.06   70.12
  -1  -1  24  168.21   70.14
   1  -1 -25   55.20   15.97
  -1   1  25   54.58   24.51
   1   1 -25   61.44   24.70
  -1  -1  25   53.50   24.53
  -1   1  26    8.86    6.96
   1  -1 -26    9.50    6.42
   1   1 -26    7.09    7.00
  -1  -1  26    4.43    6.19
   1  -1 -27    0.52    4.08
  -1   1  27    0.92    5.05
   1   1 -27   -3.21    5.70
  -1  -1  27    2.63    5.24
  -1   1  28  240.97   48.95
   1  -1 -28  323.52   47.51
   1   2  -1   12.33   14.03
  -1  -2   1   16.09   14.29
  -1   2   1   17.76   24.77
   1  -2  -1   17.51   24.79
   1  -2  -1   44.44   24.85
   1   2  -1   76.23   24.89
  -1  -2   1   90.88   24.89
   1   2  -2  396.15   63.74
  -1  -2   2  437.23   63.81
  -1   2   2  477.24  190.34
  -1   2   2  485.09  190.38
   1  -2  -2  467.72  190.35
   1  -2  -2  449.43  190.34
   1   2  -2  506.71  190.33
  -1  -2   2  483.18  190.34
  -1   2   3  214.59   96.75
  -1   2   3  224.05   96.81
   1  -2  -3  251.10   96.83
   1   2  -3  248.34   96.77
   1   2  -3  223.39   96.75
  -1  -2   3  224.16   96.74
  -1  -2   3  252.94   96.79
  -1   2   4 1281.71  169.26
   1  -2  -4 1396.09  169.11
   1   2  -4 1299.38  166.98
  -1  -2   4 1333.96  167.12
  -1   2   4 1355.78  543.73
   1  -2  -4 1272.47  543.73
   1   2  -4 1295.94  543.69
  -1  -2   4 1319.85  543.69
  -1   2   5  831.86  115.37
  -1   2   5  927.92  115.10
   1  -2  -5  934.99  357.80
   1   2  -5  816.78  357.72
   1   2  -5  838.21  357.73
  -1  -2   5  857.57  357.74
  -1  -2   5  886.89  357.76
  -1   2   6 3144.06 1248.04
   1  -2  -6 2857.12 1248.03
   1  -2  -6 3058.12 1248.05
   1   2  -6 3062.77 1247.97
   1   2  -6 3238.77 1248.02
  -1  -2   6 3232.86 1248.02
  -1  -2   6 2666.22 1247.95
   1   2  -7   31.31   15.88
  -1  -2   7   31.27   15.75
  -1   2   7  221.91   30.08
  -1   2   7   75.30   29.91
   1  -2  -7   46.00   29.83
   1   2  -7   49.35   29.76
  -1  -2   7   58.24   29.75
  -1   2   8  170.04   33.18
   1  -2  -8  167.20   32.84
   1   2  -8  193.75   32.29
   1   2  -8  213.80   33.03
  -1  -2   8  185.19   32.30
  -1   2   8  214.08   80.41
   1  -2  -8  222.15   80.42
  -1  -2   8  184.93   80.32
   1  -2  -9   48.50   15.05
   1   2  -9   60.50   14.48
   1   2  -9   64.40   15.02
  -1  -2   9   57.78   14.53
  -1   2   9   61.24   25.22
   1  -2  -9   62.98   25.26
   1  -2 -10 4292.31  451.22
   1   2 -10 3782.78  449.56
  -1  -2  10 3410.25  448.92
  -1  -2  10 3582.93  449.46
  -1   2  10 3289.25 1516.77
   1  -2 -10 3583.08 1516.76
   1   2 -10 3863.80 1516.74
   1  -2 -11  372.83   57.85
  -1   2  11  296.81  160.59
   1  -2 -11  293.54  160.56
   1   2 -11  322.78  160.50
   1   2 -11  373.44  160.59
  -1  -2  11  526.43  160.60
  -1  -2  11  474.12  160.57
  -1   2  12   83.42   17.23
   1  -2 -12   74.88   16.83
  -1  -2  12   72.77   16.75
  -1   2  12   49.56   27.83
   1  -2 -12   59.42   27.86
   1   2 -12   59.37   27.83
   1   2 -12   74.33   28.13
  -1  -2  12   59.82   27.86
  -1   2  13  680.03   86.34
  -1   2  13  486.87   85.87
   1  -2 -13  720.01   86.10
   1  -2 -13  551.14   85.82
  -1  -2  13  765.67   86.01
   1   2 -13  606.89  255.96
  -1  -2  13  555.30  255.94
  -1   2  14  450.62   78.24
   1   2 -14  551.83   77.65
  -1  -2  14  643.24   78.38
  -1  -2  14  490.41   76.99
  -1   2  14  613.62  230.64
   1  -2 -14  642.25  230.64
   1  -2 -14  471.68  230.53
   1   2 -14  611.82  230.61
   1  -2 -15  372.77   47.27
  -1   2  15  223.00  123.28
   1  -2 -15  258.29  123.34
   1   2 -15  252.35  123.26
   1   2 -15  382.63  123.49
  -1  -2  15  369.22  123.45
  -1  -2  15  258.43  123.24
   1  -2 -16  980.76  163.25
   1   2 -16  940.40  161.65
  -1  -2  16  854.96  161.21
  -1   2  16 1442.64  519.87
   1  -2 -16 1560.24  519.85
   1   2 -16 1638.96  519.91
  -1  -2  16 1500.26  519.86
  -1   2  17    6.27    7.06
   1  -2 -17    8.17    6.50
   1   2 -17    7.44    6.26
  -1  -2  17    7.39    5.98
  -1   2  18  985.46  136.27
   1  -2 -18 1057.88  135.41
   1   2 -18 1007.10  423.65
  -1  -2  18 1053.31  423.68
   1   2 -19    4.20    5.45
  -1  -2  19    2.70    5.18
  -1   2  19    3.07    5.47
   1  -2 -19    1.16    6.29
   1   2 -20 1731.00  214.69
  -1   2  20 1637.28  697.68
   1  -2 -20 1723.13  697.63
  -1  -2  20 1663.34  697.67
  -1   2  21   15.95    9.52
   1  -2 -21   12.28    9.22
   1   2 -21   17.37    9.42
  -1  -2  21   15.64    8.60
   1   2 -22  663.69   88.93
  -1  -2  22  589.08   89.15
  -1   2  22  645.80  262.05
   1  -2 -22  636.65  261.96
   1   2 -23  184.75   33.52
  -1  -2  23  192.14   34.82
  -1   2  23  189.29   79.56
   1  -2 -23  196.88   79.45
   1   2 -24  157.08   29.23
  -1   2  24  156.90   65.24
   1  -2 -24  153.55   65.11
  -1  -2  24  155.37   65.09
  -1   2  25  209.08   37.66
   1  -2 -25  195.36   36.43
   1   2 -25  202.07   84.51
  -1  -2  25  206.96   84.60
   1  -2 -26  121.75   26.27
   1   2 -26  132.41   53.73
  -1  -2  26  129.14   53.79
  -1  -2  27    5.61    6.19
  -1   2  27    6.30    5.66
   1  -2 -27    6.30    5.92
   1   2 -27    7.04    5.56
  -1   3   1    8.07    5.79
   1   3  -1   10.16    5.56
  -1  -3   1   10.73    5.99
  -1   3   1   10.11    4.80
   1  -3  -1   11.77    4.83
   1  -3  -1    6.94    4.77
   1   3  -1    9.93    5.00
  -1  -3   1    7.91    5.18
   1   3  -2 4731.38  429.07
  -1  -3   2 4372.45  429.34
  -1   3   2 3259.61 1445.49
  -1   3   2 3559.14 1445.45
   1  -3  -2 3628.53 1445.45
   1  -3  -2 2824.51 1445.47
   1   3  -2 3000.20 1445.41
  -1  -3   2 2859.43 1445.40
  -1   3   3 1323.30  197.19
  -1   3   3 1369.40  195.71
   1   3  -3 1423.47  193.91
  -1  -3   3 1374.29  194.03
   1  -3  -3 1639.30  636.92
   1  -3  -3 1571.51  636.96
   1   3  -3 1719.72  636.89
  -1  -3   3 1853.37  636.94
   1   3  -4 1212.00  144.43
   1   3  -4 1053.81  144.59
  -1  -3   4  997.88  144.22
  -1  -3   4 1168.22  144.88
  -1   3   4 1206.00  464.44
   1  -3  -4 1256.68  464.44
   1  -3  -4 1012.15  464.42
  -1   3   5   41.87   12.34
   1  -3  -5   34.22   12.17
   1   3  -5   43.14   11.67
   1   3  -5   40.23   11.40
  -1  -3   5   41.66   11.50
  -1  -3   5   43.00   11.98
  -1   3   5   37.08   17.23
   1  -3  -5   40.87   17.33
   1  -3  -6   60.83   15.36
   1  -3  -6   48.93   15.04
  -1   3   6   48.88   24.81
  -1   3   6   65.44   25.14
   1   3  -6   67.21   24.90
   1   3  -6   58.82   24.91
  -1  -3   6   57.73   24.96
  -1  -3   6   62.15   24.89
  -1   3   7 1524.77  155.46
   1  -3  -7 1367.48  154.11
   1  -3  -7  977.48  152.82
   1   3  -7 1137.33  151.34
   1   3  -7 1172.86  151.57
  -1  -3   7 1241.95  152.01
  -1   3   7  975.15  487.46
  -1  -3   7 1184.16  487.42
   1  -3  -8 1913.92  222.58
  -1   3   8 1753.09  724.00
  -1   3   8 2388.27  724.10
   1  -3  -8 1468.46  723.98
   1   3  -8 1512.30  723.90
   1   3  -8 1734.74  723.94
  -1  -3   8 1660.41  723.94
  -1  -3   8 1816.25  723.95
  -1   3   9  536.53   47.60
   1  -3  -9  195.13   47.45
   1   3  -9  210.21   45.05
  -1  -3   9  239.60   45.68
   1   3  -9  265.34  123.74
  -1  -3   9  370.56  123.77
   1  -3 -10  220.80   33.96
   1   3 -10  184.21   32.35
  -1  -3  10  177.46   32.28
  -1   3  10  187.49   80.93
   1  -3 -10  172.98   80.90
   1   3 -10  222.23   80.91
  -1  -3  10  201.58   80.88
   1  -3 -11  120.99   24.53
   1  -3 -11   99.76   24.11
   1   3 -11  115.91   23.04
   1   3 -11  141.53   23.88
  -1  -3  11  105.06   22.73
  -1   3  11  144.32   50.83
  -1   3  11   92.99   50.64
  -1  -3  11  151.67   50.78
  -1   3  12  874.82  112.38
  -1   3  12  644.54  111.62
   1  -3 -12 1042.30  112.39
   1  -3 -12  675.99  111.67
  -1  -3  12  830.38  110.43
   1   3 -12  875.21  346.03
   1   3 -12  986.70  346.09
  -1  -3  12  773.08  346.01
  -1   3  13  250.89   55.94
   1  -3 -13  304.01   55.99
   1   3 -13  405.30   55.47
  -1  -3  13  391.64   54.95
  -1   3  13  597.63  154.58
   1  -3 -13  418.31  154.45
   1   3 -13  341.77  154.31
  -1  -3  13  300.01  154.25
  -1   3  14  267.85   55.24
   1  -3 -14  269.33   55.11
   1   3 -14  476.09   55.03
  -1   3  14  395.91  149.68
   1  -3 -14  414.70  149.67
   1   3 -14  322.20  149.51
  -1  -3  14  449.46  149.69
  -1  -3  14  305.18  149.47
  -1   3  15   53.32   19.20
   1  -3 -15  109.85   19.39
   1  -3 -15   64.40   19.17
  -1  -3  15   67.49   17.98
   1   3 -15   73.11   34.03
  -1  -3  15  118.73   34.47
   1   3 -16  298.13   43.80
  -1   3  16  243.14  113.51
   1  -3 -16  262.82  113.49
  -1  -3  16  287.51  113.48
   1   3 -17  913.06  118.42
  -1  -3  17  875.93  118.91
  -1   3  17  789.85  365.76
   1  -3 -17  955.94  365.78
  -1   3  18 1653.63  237.63
   1  -3 -18 1824.34  236.72
  -1  -3  18 1990.23  237.19
   1   3 -18 1999.26  772.26
   1  -3 -19    5.17    6.83
  -1   3  19    6.12    5.70
   1   3 -19    6.99    6.32
  -1  -3  19    8.90    6.86
  -1   3  20   65.09   18.70
   1  -3 -20   74.52   18.12
   1   3 -20   71.67   16.80
  -1  -3  20   65.88   17.78
  -1   3  21  165.53   72.49
   1  -3 -21  182.07   72.46
   1   3 -21  172.75   72.35
  -1  -3  21  173.14   72.44
  -1   3  22  558.96   86.18
   1  -3 -22  587.92   84.43
   1   3 -22  617.78   83.48
  -1  -3  22  619.32   85.92
  -1   3  23   16.97    9.30
   1  -3 -23   17.74    8.90
   1   3 -23   16.76    9.58
  -1  -3  23   15.48    9.00
  -1   3  24  207.30   40.53
   1   3 -24  240.55   37.95
  -1  -3  24  199.82   38.78
  -1   3  25   93.68   24.36
   1   3 -25   93.07   21.30
   1  -3 -25   90.72   39.63
  -1  -3  25   96.05   39.61
  -1   3  26    1.71    4.33
  -1  -3  26   -0.23    4.03
   1  -3 -26    1.31    5.30
   1   3 -26    0.15    4.98
  -1   4   1  292.02   48.62
   1   4  -1  282.56   46.38
  -1  -4   1  277.31   46.18
  -1   4   1  246.63  127.33
   1  -4  -1  270.47  127.34
   1  -4  -1  289.25  127.42
   1   4  -1  387.84  127.37
  -1  -4   1  398.31  127.43
   1   4  -2  809.48  104.14
  -1   4   2  692.08  325.20
  -1   4   2  749.84  325.20
   1  -4  -2  798.70  325.24
   1   4  -2  864.69  325.19
  -1  -4   2  692.56  325.14
  -1  -4   2  926.27  325.29
  -1   4   3  191.20  103.07
  -1   4   3  234.10  103.09
   1  -4  -3  232.12  103.04
   1  -4  -3  234.95  103.11
   1   4  -3  301.44  103.11
   1   4  -3  255.95  103.02
  -1  -4   3  232.16  103.05
  -1  -4   3  303.99  103.17
   1   4  -4  630.63   72.13
  -1  -4   4  471.42   71.50
  -1  -4   4  579.53   72.46
  -1   4   4  455.38  212.91
  -1   4   4  479.85  212.83
   1  -4  -4  492.38  212.83
   1  -4  -4  510.79  212.91
   1   4  -4  501.55  212.82
   1   4  -5 2128.17  274.62
  -1  -4   5 2103.89  274.82
  -1   4   5 1955.85  913.64
  -1   4   5 2324.29  913.62
   1  -4  -5 2233.98  913.59
   1   4  -5 2336.18  913.57
  -1  -4   5 2386.06  913.62
  -1   4   6 1805.78  217.83
   1   4  -6 1675.99  216.43
   1   4  -6 1723.01  711.36
  -1  -4   6 1794.86  711.39
  -1  -4   6 1637.69  711.39
  -1   4   7   10.32    8.69
   1  -4  -7   17.01    9.29
   1  -4  -7    9.37    8.85
   1   4  -7   14.16    9.82
   1   4  -7   26.84   10.09
  -1  -4   7   51.78   10.53
  -1  -4   7   14.63    9.67
   1  -4  -8  179.42   39.49
   1   4  -8  280.32   38.93
   1   4  -8  255.18   38.55
  -1  -4   8  243.34   39.42
  -1   4   8  166.11   99.51
  -1   4   8  266.05   99.71
   1  -4  -8  255.82   99.66
  -1  -4   8  272.59   99.62
   1   4  -9  103.50   20.22
  -1   4   9   81.29   40.62
  -1   4   9  131.70   40.87
   1  -4  -9  105.49   40.73
   1  -4  -9   65.57   40.54
   1   4  -9   91.00   40.56
  -1  -4   9  108.47   40.70
  -1  -4   9   89.56   40.59
  -1   4  10 1882.13  297.36
   1  -4 -10 1967.42  297.51
   1   4 -10 2948.30  295.93
  -1   4  10 2465.01  983.23
   1  -4 -10 2491.24  983.18
   1   4 -10 2488.22  983.16
  -1  -4  10 2277.70  983.14
  -1   4  11  120.31   19.89
  -1   4  11   59.63   32.85
   1  -4 -11   68.91   32.81
   1  -4 -11   60.96   32.87
   1   4 -11   61.85   32.57
   1   4 -11   93.51   32.85
  -1  -4  11  106.10   32.98
  -1  -4  11   56.11   32.55
  -1   4  12  199.99   45.27
  -1   4  12  353.17   46.29
   1  -4 -12  305.95   44.95
   1  -4 -12  252.26   46.00
   1   4 -12  261.87   43.84
   1   4 -12  350.48   44.49
  -1  -4  12  288.32   44.56
  -1  -4  12  254.05   43.73
  -1   4  13  332.89   44.19
  -1   4  13  170.71   41.73
   1  -4 -13  172.80   42.18
   1   4 -13  360.34   41.78
   1  -4 -13  310.64  107.41
   1   4 -13  212.47  107.20
  -1  -4  13  311.46  107.32
  -1  -4  13  213.66  107.21
  -1   4  14  667.03  232.60
   1  -4 -14  566.36  232.42
   1   4 -14  562.89  232.37
  -1  -4  14  492.83  232.30
   1  -4 -15 1295.70  164.94
  -1  -4  15 1245.32  164.33
   1   4 -15 1275.22  524.65
   1  -4 -16 1177.52  145.32
  -1  -4  16 1064.68  145.68
   1   4 -16 1075.59  455.86
  -1  -4  17   26.35   10.85
  -1   4  17   31.13   12.68
   1  -4 -17   25.59   12.98
   1   4 -17   19.96   11.87
  -1   4  18    1.93    6.11
   1  -4 -18    3.53    7.09
   1   4 -18    1.68    5.04
  -1  -4  18    3.15    6.03
  -1   4  19  214.06   42.53
   1  -4 -19  245.38   40.30
   1   4 -19  230.38   39.96
  -1  -4  19  238.47   97.06
   1  -4 -20  914.73  120.87
   1   4 -20  878.89  120.02
  -1  -4  20  908.10  121.83
  -1  -4  21   25.16   11.00
  -1   4  21   26.65   13.21
   1  -4 -21   30.07   13.48
   1   4 -21   26.31   12.58
  -1   4  22  181.74   36.68
   1  -4 -22  214.28   34.57
   1   4 -22  177.44   79.11
  -1  -4  22  189.36   79.29
   1   4 -23  250.03   40.03
  -1  -4  23  236.82   42.12
  -1   4  23  219.91  100.69
   1  -4 -23  252.54  100.59
  -1   4  24  128.46   28.20
   1  -4 -24  133.86   26.15
   1   4 -24  143.73   53.62
  -1  -4  24   97.47   53.57
   1  -4 -25  209.90   39.08
   1   4 -25  239.38   38.98
  -1  -4  25  225.47   40.83
  -1   5   1   15.29    8.05
  -1   5   1   16.95    7.68
   1   5  -1   16.27    7.37
   1   5  -1   17.50    7.62
  -1  -5   1   17.39    7.57
  -1  -5   1   17.03    7.87
   1  -5  -1   15.49    8.18
   1  -5  -1   17.07    8.23
  -1   5   2  812.87  109.29
  -1   5   2  706.48  338.44
   1  -5  -2  744.63  338.39
   1  -5  -2  885.79  338.52
   1   5  -2  902.78  338.42
   1   5  -2  779.91  338.36
  -1  -5   2  820.21  338.39
  -1  -5   2  916.15  338.48
   1  -5  -3 1246.71  167.64
   1   5  -3 1295.29  165.45
  -1  -5   3 1314.46  166.18
  -1   5   3 1405.94  537.83
   1   5  -3 1359.77  537.79
  -1  -5   3 1178.73  537.83
  -1  -5   4  641.37  102.16
  -1   5   4  919.61  316.07
   1  -5  -4  771.93  316.03
   1  -5  -4  713.02  316.05
   1   5  -4  782.56  315.99
   1   5  -4  757.01  315.97
  -1  -5   4  787.98  316.10
  -1   5   5   10.27   10.02
   1  -5  -5    2.39    8.51
   1  -5  -5    4.82    9.92
   1   5  -5    5.44    9.48
   1   5  -5   33.95    9.85
  -1  -5   5   54.01   10.42
  -1  -5   5   21.72   10.06
  -1   5   6  340.38   60.80
   1   5  -6  415.07   58.44
  -1  -5   6  455.37   59.24
  -1   5   6  361.36  167.99
   1  -5  -6  405.08  167.96
   1  -5  -6  405.60  168.07
   1   5  -6  434.12  167.99
  -1  -5   6  415.36  168.01
   1  -5  -7 1359.00  163.56
   1   5  -7 1339.99  163.44
  -1  -5   7 1263.78  163.54
  -1  -5   7 1227.09  164.28
  -1   5   7 1215.75  525.71
   1  -5  -7 1167.72  525.77
   1   5  -7 1317.84  525.68
  -1   5   8 1199.56  139.16
   1  -5  -8  959.21  139.27
   1   5  -8 1033.65  137.62
  -1  -5   8 1035.40  138.43
  -1   5   8  602.52  436.92
   1  -5  -8 1184.38  437.02
   1   5  -8 1215.37  436.98
  -1  -5   8 1196.22  437.03
  -1   5   9   78.48   15.72
   1  -5  -9   73.18   15.21
   1   5  -9   71.20   14.87
  -1  -5   9   74.36   15.39
  -1   5   9   29.73   24.54
   1  -5  -9   45.16   24.73
   1   5  -9   54.53   24.65
  -1  -5   9   43.15   24.68
  -1   5  10  113.24   34.71
  -1   5  10  248.80   35.21
   1  -5 -10  154.87   35.03
   1  -5 -10  231.46   83.95
   1   5 -10  217.40   83.89
  -1  -5  10  231.34   83.94
  -1  -5  11   12.61    7.32
  -1   5  11   16.08    7.83
   1  -5 -11   11.65    7.83
   1   5 -11   13.35    7.50
  -1   5  12  497.87   72.37
   1   5 -12  473.11   70.92
   1  -5 -12  521.04  207.60
  -1  -5  12  516.62  207.59
  -1   5  13 1333.69  175.50
   1  -5 -13 1367.18  174.90
   1   5 -13 1322.14  560.82
  -1  -5  13 1415.53  560.88
  -1   5  14 1515.22  187.20
   1  -5 -14 1641.57  186.39
   1   5 -14 1399.18  598.41
  -1  -5  14 1302.17  598.42
  -1  -5  15   43.23   16.36
  -1   5  15  115.10   28.85
   1  -5 -15   52.49   27.93
   1   5 -15   59.39   27.74
  -1   5  16   63.99   17.98
   1  -5 -16   56.64   16.17
  -1  -5  16   56.51   16.34
   1   5 -16   61.16   25.56
  -1  -5  17  760.56  101.64
  -1   5  17  728.91  301.01
   1  -5 -17  731.40  300.89
   1   5 -17  702.20  300.82
  -1   5  18  214.85   93.18
   1  -5 -18  233.94   93.13
   1   5 -18  219.01   92.98
  -1  -5  18  226.34   93.19
  -1   5  19   13.81    9.08
   1  -5 -19   16.80    8.75
   1   5 -19   17.34    8.34
  -1  -5  19   13.71    9.14
  -1   5  20    6.26    6.69
   1  -5 -20    8.54    6.63
   1   5 -20    5.38    5.95
  -1  -5  20    8.74    6.89
   1   5 -21   17.20    8.26
  -1  -5  21   16.05    8.98
  -1   5  21   13.40    9.58
   1  -5 -21   15.53    8.98
  -1  -5  22   70.06   18.62
  -1   5  22   73.45   30.01
   1  -5 -22   66.50   29.69
   1   5 -22   67.93   29.43
   1  -5 -23   86.68   23.10
  -1  -5  23  123.49   44.38
  -1   6   1  470.50  214.12
  -1   6   1  526.14  214.05
   1  -6  -1  476.72  214.06
   1   6  -1  588.07  214.05
  -1  -6   1  511.51  214.05
  -1   6   2  588.35  287.59
  -1   6   2  765.74  287.63
   1  -6  -2  677.51  287.59
   1   6  -2  716.15  287.50
  -1  -6   2  720.65  287.56
  -1  -6   3   34.58   10.77
  -1   6   3   12.08   13.35
  -1   6   3   41.45   13.74
   1  -6  -3   30.73   13.83
   1  -6  -3   21.39   13.56
   1   6  -3   38.94   13.81
   1  -6  -4  538.10   71.25
   1   6  -4  638.37   70.79
  -1  -6   4  540.97   71.24
  -1   6   4  224.69  208.17
  -1   6   4  551.79  208.26
   1  -6  -4  481.59  208.32
   1   6  -5 1223.09  150.07
  -1   6   5 1172.79  481.66
   1  -6  -5 1090.85  481.64
  -1  -6   5 1178.40  481.64
  -1   6   6  736.18  273.81
   1  -6  -6  609.12  273.78
   1   6  -6  655.15  273.71
  -1  -6   6  653.93  273.77
   1  -6  -7   11.91   12.78
  -1  -6   7   12.89   12.73
   1   6  -7   86.52   18.43
   1   6  -8  629.80   84.84
  -1  -6   8  611.90   86.34
  -1   6   8  622.99  257.52
   1  -6  -8  626.25  257.42
   1   6  -9  271.96   44.18
  -1   6   9  326.31  117.60
   1  -6  -9  266.11  117.40
  -1  -6   9  276.72  117.51
  -1   6  10   77.77   31.57
   1  -6 -10   70.94   31.36
   1   6 -10   73.15   31.18
  -1  -6  10   74.10   31.60
  -1   6  11  628.05   82.91
   1  -6 -11  638.47   81.26
  -1  -6  11  523.90   82.03
   1   6 -11  561.03  242.65
  -1  -6  12  103.11   22.73
  -1   6  12  104.44   45.95
   1  -6 -12  123.17   46.06
   1   6 -12  104.84   45.72
  -1   6  13  247.80   46.97
   1  -6 -13  326.99   46.34
   1   6 -13  297.89   45.86
  -1  -6  13  294.10   46.84
  -1   6  14  117.37   25.76
   1  -6 -14  126.31   25.01
   1   6 -14  127.59   24.33
  -1  -6  14  127.04   25.55
  -1   6  15  450.74   67.95
  -1  -6  15  457.24   66.19
   1  -6 -15  453.36  187.78
   1   6 -16  796.11  109.73
  -1  -6  16  812.88  110.89
  -1   6  16  843.58  339.76
   1  -6 -16  841.82  339.66
  -1   6  17   17.72    9.48
   1  -6 -17   17.78    8.71
   1   6 -17   20.41    8.80
  -1  -6  17   19.80    9.74
  -1  -6  18   85.54   20.07
  -1   6  18   72.72   33.01
   1  -6 -18   74.57   32.85
   1   6 -18   77.61   32.74
  -1  -6  19   56.58   16.24
  -1   6  19   49.56   23.25
   1  -6 -19   52.52   23.08
   1   6 -19   54.28   22.90
  -1   6  20  171.84   32.95
   1  -6 -20  182.68   70.74
   1   6 -20  159.76   70.68
  -1  -6  20  164.73   70.93
  -1   6  21   37.95   11.69
   1  -6 -21   39.78   11.01
   1   6 -21   -0.28   10.26
  -1  -6  21   39.07   13.93
  -1   7   1   10.89    6.86
   1  -7  -1   10.67    7.27
   1   7  -1   11.68    6.18
  -1  -7   1   10.96    6.46
   1  -7  -2  186.85   36.92
  -1   7   2  222.24   91.50
   1   7  -2  237.01   91.49
  -1  -7   2  231.70   91.61
   1   7  -3  532.06   71.94
  -1   7   3  500.21  211.08
   1  -7  -3  483.69  211.13
  -1  -7   3  525.21  211.10
   1   7  -4  593.86   82.91
  -1  -7   4  613.31   84.32
  -1   7   4  645.59  250.29
   1  -7  -4  574.61  250.26
  -1  -7   5   13.07    9.46
  -1   7   5   48.90   10.98
   1  -7  -5    5.06   10.96
   1  -7  -6  167.22   31.57
   1   7  -6  200.55   30.91
  -1  -7   6  185.43   31.97
  -1   7   6  157.37   74.10
  -1   7   7  299.47   47.80
   1   7  -7  319.09   46.32
  -1  -7   7  321.91   47.63
   1  -7  -7  268.40  125.03
   1  -7  -8   72.01   18.19
   1   7  -8   78.72   17.65
  -1  -7   8   78.71   18.91
  -1   7   9   35.56   11.01
   1  -7  -9   24.30   10.73
   1   7  -9   25.38   10.26
  -1  -7   9   30.88   11.32
  -1   7  10  106.83   21.07
   1  -7 -10  108.77   21.23
   1   7 -10   76.77   19.74
  -1  -7  10   76.14   20.73
   1   7 -11   17.68    8.29
  -1  -7  11   20.49    9.07
  -1   7  11   15.94   10.15
   1  -7 -11   22.26   11.07
  -1   7  12   24.98   10.09
   1  -7 -12   23.71    9.74
  -1  -7  12   17.50    9.32
   1   7 -12   15.96    9.54
   1  -7 -13  488.07   63.65
  -1  -7  13  417.61   64.08
  -1   7  13  428.92  178.07
   1   7 -13  390.21  177.80
  -1  -7  14  453.42   74.25
  -1   7  14  608.84  212.34
   1  -7 -14  539.17  212.10
   1   7 -14  469.44  211.97
  -1  -7  15   53.48   16.94
  -1   7  15   83.16   28.34
   1  -7 -15   64.05   27.83
   1   7 -15   61.12   27.51
  -1   7  16  233.72   40.73
   1  -7 -16  248.60   38.04
   1   7 -16  231.54   94.49
  -1  -7  16  194.20   94.57
  -1   7  17  232.33   34.26
   1  -7 -17  252.67   73.54
   1   7 -17    4.47   72.94
  -1  -7  17  244.68   73.73
   1  -7 -18  124.48   20.19
   1   7 -18   -0.05   19.02
  -1   7  18  108.63   36.86
  -1  -7  18  127.82   37.05
  -1   8   1    0.01   87.16
   1  -8  -1  241.99   87.72
   1   8  -1  323.35   87.62
  -1  -8   1  312.59   87.76
   1   8  -2  340.67   39.30
  -1  -8   2  324.69   39.62
  -1   8   2   -0.24   97.89
   1  -8  -2  293.84   98.42
  -1   8   3    1.22   16.72
   1  -8  -3   69.20   30.11
   1   8  -3  102.82   29.94
  -1  -8   3  101.76   30.21
   1   8  -4  402.57   43.67
  -1  -8   4  354.26   44.94
  -1   8   4    0.67  114.79
   1  -8  -4  366.49  115.32
   1  -8  -5  475.73   59.31
  -1   8   5   -0.19  163.17
   1   8  -5  597.14  163.57
  -1  -8   5  501.81  163.65
  -1   8   6   -0.71  203.09
   1  -8  -6  595.39  203.57
   1   8  -6  670.61  203.43
  -1  -8   6  648.33  203.57
   1  -8  -7  249.17   37.77
   1   8  -7  303.15   36.22
  -1  -8   7  287.90   38.29
  -1   8   8    0.22   25.91
   1  -8  -8  153.92   26.30
  -1  -8   8  176.72   27.40
   1   8  -8  182.24   55.51
  -1   8   9   -0.17   13.39
   1  -8  -9   54.97   14.02
   1   8  -9   69.05   20.83
  -1  -8   9   64.75   21.51
  -1   8  10    0.36   15.39
   1  -8 -10   63.83   25.79
   1   8 -10   86.96   25.61
  -1  -8  10   81.02   26.11
   1   8 -11  289.18   35.60
  -1   8  11   -0.02   87.21
   1  -8 -11  252.73   87.68
  -1  -8  11  276.52   87.79
  -1   8  12    0.25   18.85
   1   8 -12  115.66   18.92
  -1  -8  12  103.40   20.09
   1  -8 -12   97.18   34.64
  -1   8  13   -0.23    5.66
   1  -8 -13   17.45    6.50
  -1  -8  13   19.50    7.31
   1   8 -13   -0.44    4.53
   1   8 -14    0.08    2.68
   1   9  -1  190.16   73.90
  -1  -9   1  162.77   74.02
   1   9  -2   21.93    8.89
  -1  -9   2   20.69    9.44
   1   9  -3  197.84   33.13
  -1  -9   3  186.32   35.16
   1   9  -4  167.56   61.73
  -1  -9   4  122.42   61.85
   1   9  -5    5.14    4.32
  -1  -9   5    3.17    5.80
   1   9  -6  104.88   49.04
  -1  -9   6  134.89   49.66
   0   0   3    0.12    1.28
   0   0  -3    0.24    1.25
   0   0   3    0.47    1.16
   0   0  -3    0.45    0.94
   0   0   4 4804.38  508.54
   0   0   4 3628.70 1714.75
   0   0   5    0.51    1.87
   0   0  -5    0.48    1.54
   0   0   5    0.68    1.70
   0   0  -5    0.52    1.93
   0   0   6 1182.34  148.40
   0   0  -6 1171.62  148.18
   0   0   6 1178.45  472.97
   0   0  -6 1065.29  472.93
   0   0   7   -0.16    1.29
   0   0  -7    0.16    1.10
   0   0   7   -0.11    2.68
   0   0  -7   -0.33    2.60
   0   0  -8 1184.20  158.05
   0   0   8 1298.80  508.82
   0   0  -8 1216.74  508.83
   0   0   9    8.48    3.35
   0   0  -9    0.89    3.36
   0   0   9   -0.24    3.20
   0   0  -9    0.89    2.72
   0   0  10 5538.83  684.67
   0   0 -10 8108.53  684.88
   0   0  10 3914.68 2325.48
   0   0 -10 5278.37 2325.51
   0   0  11    0.31    2.68
   0   0  11   -0.32    2.74
   0   0 -11    0.45    3.21
   0   0 -11    0.51    2.66
   0   0  12  412.37   58.31
   0   0 -12  402.70   57.72
   0   0  12  389.69  163.08
   0   0 -12  375.96  163.07
   0   0  13    0.28    2.43
   0   0 -13   -0.72    2.31
   0   0  13    1.43    3.80
   0   0 -13    1.76    4.89
   0   0  14 3055.11  333.14
   0   0  14 2659.52 1108.71
   0   0 -14 2442.52 1108.67
   0   0  15    0.15    2.70
   0   0  15   -0.07    5.43
   0   0 -15    1.94    5.46
   0   0 -15    1.09    2.86
   0   0  16  256.98   37.24
   0   0 -16  185.64   34.90
   0   0  16  175.15   88.85
   0   0 -16  258.15   89.06
   0   0  17    0.54    2.31
   0   0 -17    0.32    4.35
   0   0  17    0.83    7.08
   0   0 -17   -0.86    3.04
   0   0 -18    0.61    2.25
   0   0  18    0.50    7.37
   0   0  18    0.34    3.15
   0   0 -18   -1.98    6.09
   0   0  19   -2.02    4.15
   0   0 -19    2.67    4.34
   0   0  20 1563.15  639.01
   0   0 -20 1536.06  638.98
   0   0  21    0.12    4.78
   0   0 -21    1.23    5.28
   0   0  22   35.04   15.43
   0   0 -22   31.61   15.66
   0   0  23    0.32    3.80
   0   0 -23   -0.12    4.22
   0   0  24 1136.15  450.78
   0   0 -24 1055.35  450.69
   0   0 -25    0.82    3.74
   0   0  25   -1.91    5.43
   0   0  26  462.36   63.40
   0   0 -26  368.63  169.51
   0   0  27    2.11    4.92
   0   0 -27    1.42    5.27
   0   1   0    0.41    0.75
   0   1   0    0.17    0.86
   0  -1   0    0.71    1.01
   0  -1   0    0.21    0.80
   0  -1  -1  213.43   35.82
   0   1  -1  228.24   34.34
   0   1  -1  217.65   34.10
   0  -1   1  223.55   34.18
   0  -1   1  218.73   34.82
   0   1   1  215.32   90.79
   0  -1  -1  216.96   90.79
   0   1   2 1388.88  196.60
   0   1   2  893.93  196.61
   0  -1  -2 1902.64  196.29
   0  -1  -2 1872.28  196.10
   0   1  -2 1178.46  193.76
   0  -1   2 1560.81  194.16
   0   1  -2 2016.85  640.06
   0  -1   2 1585.70  640.04
   0   1   3 1185.13  173.44
   0   1   3 1278.75  173.22
   0  -1  -3 1377.90  173.52
   0  -1  -3 1256.42  172.98
   0  -1   3 1352.90  172.24
   0   1  -3 1490.56  561.21
   0   1  -3 1443.01  561.22
   0  -1   3 1435.34  561.21
   0   1   4   78.95   17.38
   0  -1  -4   79.34   17.49
   0   1  -4   73.26   16.72
   0   1  -4   78.98   17.05
   0   1   4   80.48   32.46
   0  -1  -4   76.67   32.43
   0  -1   4   80.86   32.37
   0  -1   4   73.75   32.36
   0  -1   5  304.89   48.96
   0  -1   5  353.07   49.79
   0  -1  -5  307.28  139.14
   0   1  -5  385.67  139.13
   0  -1  -6  160.49   28.63
   0   1  -6  165.82   27.97
   0   1  -6  175.96   29.05
   0  -1   6  158.77   28.14
   0  -1   6  163.96   28.28
   0   1   6  151.99   66.98
   0   1   6  162.23   67.00
   0  -1  -6  155.79   66.96
   0  -1   7   17.55    7.58
   0   1   7   16.50    8.26
   0   1   7   17.65    8.14
   0  -1  -7   17.95    8.27
   0  -1  -7   19.79    8.07
   0   1  -7   16.13    7.89
   0   1  -7   19.80    8.32
   0  -1   7   17.12    7.91
   0   1   8 3240.50  550.93
   0  -1  -8 4897.44  550.97
   0   1  -8 5460.38  549.51
   0  -1   8 3783.84  550.51
   0   1   8 4479.26 1863.37
   0  -1  -8 4077.42 1863.37
   0   1  -8 6564.22 1863.43
   0  -1   8 3580.16 1863.34
   0   1   9  322.88   51.28
   0  -1  -9  329.95   51.49
   0   1  -9  307.27   50.12
   0   1  -9  426.47   52.60
   0   1   9  341.39  140.08
   0  -1   9  349.43  140.07
   0  -1   9  317.51  140.03
   0   1  10   14.76    6.41
   0  -1 -10    8.91    6.06
   0   1 -10   12.23    6.87
   0  -1  10   11.66    6.18
   0   1  10   12.62    6.24
   0  -1 -10   11.53    6.52
   0   1 -10   10.05    5.87
   0  -1  10   12.91    6.05
   0   1 -11   22.48    8.10
   0   1  11   17.51    8.78
   0   1  11   17.24    8.42
   0  -1 -11   14.71    9.00
   0  -1 -11   12.76    8.44
   0   1 -11   16.72    8.43
   0  -1  11   27.68    8.83
   0  -1  11   17.70    8.35
   0   1  12 3694.68  620.11
   0   1  12 4552.35  620.70
   0  -1 -12 5635.55  620.38
   0  -1 -12 6316.18  619.80
   0  -1  12 4293.92  619.56
   0   1 -12 6205.02 2100.21
   0   1 -12 5524.39 2100.24
   0  -1  12 4244.82 2100.18
   0  -1 -13  155.29   29.68
   0  -1 -13  148.57   29.26
   0   1 -13  167.33   29.26
   0  -1  13  159.14   28.57
   0   1  13  162.95   66.49
   0   1  13  157.28   66.45
   0   1 -13  148.31   66.36
   0  -1  13  182.45   66.55
   0   1  14  416.88   62.33
   0  -1 -14  404.03   62.37
   0   1 -14  457.19   62.38
   0   1 -14  408.71   60.72
   0   1  14  409.13  174.64
   0  -1 -14  395.22  174.62
   0  -1  14  497.80  174.72
   0  -1  14  402.01  174.57
   0  -1  15   93.04   20.38
   0   1  15  113.13   41.36
   0   1  15   88.68   41.10
   0  -1 -15  100.42   41.39
   0  -1 -15   82.34   41.10
   0   1 -15  107.51   41.31
   0   1 -15   91.79   41.08
   0  -1  15  114.83   41.35
   0  -1 -16   77.13   16.90
   0   1  16   79.34   27.87
   0   1  16   60.86   27.43
   0  -1 -16   49.74   27.41
   0   1 -16   68.77   27.60
   0   1 -16   59.16   27.36
   0  -1  16   74.86   27.68
   0  -1  16   54.78   27.32
   0   1  17    7.47    6.30
   0  -1 -17    8.14    6.12
   0   1  17    5.12    4.21
   0  -1 -17    4.56    4.24
   0   1 -17    7.68    5.22
   0   1 -17    4.98    4.21
   0  -1  17    7.49    5.60
   0  -1  17    4.78    3.95
   0  -1 -18 2021.19  209.22
   0   1 -18 1426.09  207.99
   0   1  18 1325.42  680.00
   0   1 -18 1792.69  680.03
   0  -1  18 1992.75  680.09
   0  -1  18 1402.81  679.95
   0   1  19  471.02   69.63
   0  -1 -19  480.36   68.64
   0   1 -19  459.32  196.73
   0  -1  19  494.96  196.77
   0   1  20 1515.09  183.81
   0  -1 -20 1418.40  182.08
   0   1 -20 1343.64  586.56
   0  -1  20 1433.93  586.62
   0  -1 -21    7.21    6.34
   0   1 -21    6.21    6.68
   0   1  21    7.26    6.84
   0  -1  21    5.42    6.15
   0   1 -22 1955.45  262.18
   0   1  22 2206.50  861.03
   0  -1 -22 2004.08  860.93
   0  -1  22 2220.21  861.03
   0   1 -23    2.19    5.91
   0  -1  23    4.51    5.71
   0   1  23    3.57    6.37
   0  -1 -23    2.42    6.29
   0   1  24  221.02   36.70
   0  -1  24  207.46   36.52
   0  -1 -24  180.81   82.78
   0   1 -24  191.30   82.86
   0  -1 -25   56.88   17.30
   0  -1  25   75.27   18.37
   0   1  25   72.77   28.25
   0   1 -25   59.83   28.06
   0   1  26   17.23    9.19
   0  -1 -26   18.17    9.28
   0   1 -26   16.04    8.92
   0  -1  26   15.71    9.04
   0   1  27   82.60   16.44
   0  -1 -27   67.47   15.64
   0   1 -27    0.06   22.11
   0  -1  27   73.39   23.05
   0  -2   0 4136.39  412.26
   0   2   0 3085.89 1388.63
   0   2   0 3295.84 1388.64
   0  -2   0 3035.38 1388.63
   0   2   1   24.61    9.08
   0   2   1   25.68    9.30
   0  -2  -1   24.61    8.87
   0   2  -1   27.47    8.78
   0   2  -1   29.46    8.95
   0  -2   1   27.53    8.80
   0  -2   1   28.53    9.09
   0  -2  -1   23.25   11.36
   0  -2  -2  130.42   26.19
   0   2   2  137.25   58.71
   0  -2  -2  131.48   58.71
   0   2  -2  146.41   58.64
   0   2  -2  149.45   58.67
   0  -2   2  141.68   58.65
   0  -2   2  149.59   58.67
   0  -2  -3  738.85  101.69
   0  -2   3  728.63  100.10
   0  -2   3  786.33  101.20
   0   2  -3  775.65  313.71
   0   2  -3  772.34  313.71
   0   2   4 2365.00  308.06
   0  -2  -4 2830.29  307.49
   0   2  -4 2466.34  305.07
   0   2  -4 2050.40  305.69
   0  -2   4 2324.99  305.69
   0   2   4 2555.66 1022.12
   0  -2  -4 2727.85 1022.11
   0  -2   4 2599.99 1022.05
   0   2  -5 2063.03  249.12
   0  -2   5 2038.02  249.34
   0  -2   5 1870.69  248.20
   0   2  -5 2048.40  825.46
   0   2   6 2159.07  269.99
   0   2   6 2154.29  271.12
   0  -2  -6 2298.68  269.24
   0   2  -6 2177.67  268.16
   0  -2   6 1676.66  267.45
   0  -2   6 2287.87  267.70
   0   2  -6 2373.11  889.74
   0   2  -7  659.02   84.48
   0  -2   7  600.18   83.85
   0   2   7  604.25  254.83
   0  -2  -7  589.17  254.81
   0   2  -7  661.82  254.72
   0  -2   7  582.75  254.72
   0   2   8  558.34   80.72
   0  -2  -8  546.71   80.71
   0  -2  -8  569.47   80.52
   0   2  -8  657.10  240.23
   0   2  -8  617.36  240.25
   0  -2   8  554.97  240.20
   0  -2   8  559.66  240.22
   0   2  -9 1994.70  221.58
   0   2  -9 1875.30  222.19
   0  -2   9 1929.29  221.35
   0   2   9 1610.99  727.85
   0   2   9 1741.51  727.88
   0  -2  -9 1711.00  727.88
   0  -2  -9 1595.58  727.84
   0  -2   9 1686.74  727.81
   0   2  10 4348.38  506.36
   0  -2 -10 4218.05  506.27
   0  -2 -10 4240.15  505.80
   0   2 -10 4852.99  505.45
   0   2  10 3120.38 1707.79
   0   2 -10 4082.71 1707.83
   0  -2  10 3812.82 1707.81
   0  -2  10 4413.98 1707.78
   0  -2 -11   13.31    7.60
   0   2 -11   18.53    7.67
   0  -2  11   14.79    6.81
   0   2  11   15.14    7.77
   0   2  11   13.14    7.58
   0  -2 -11   12.83    7.76
   0   2 -11   13.32    6.87
   0  -2  11   15.20    7.41
   0   2  12  471.60   69.06
   0  -2 -12  446.13   68.92
   0  -2 -12  523.45   69.06
   0  -2  12  482.10   68.87
   0  -2  12  431.73   67.53
   0   2  12  451.48  197.74
   0   2 -12  466.33  197.67
   0   2 -12  566.22  197.77
   0   2  13   43.88   13.61
   0   2 -13   48.88   13.23
   0  -2  13   54.50   13.93
   0   2  13   47.53   20.86
   0  -2 -13   45.64   20.90
   0   2 -13   54.15   20.87
   0  -2  13   42.56   20.29
   0  -2  14 1727.90  199.91
   0  -2  14 1459.94  198.79
   0   2  14 1718.93  649.16
   0   2  14 1421.20  649.07
   0  -2 -14 1671.41  649.14
   0  -2 -14 1371.71  649.05
   0   2 -14 1550.19  649.06
   0   2 -14 1735.76  649.12
   0   2  15  779.25  119.17
   0  -2 -15  860.12  118.75
   0   2  15 1002.00  369.97
   0  -2 -15  989.14  369.95
   0   2 -15  919.76  369.86
   0   2 -15  951.17  369.86
   0  -2  15  790.79  369.79
   0   2  16 1021.39  125.11
   0   2  16  867.62  385.66
   0  -2 -16 1005.81  385.69
   0  -2 -16  831.99  385.62
   0   2 -16  939.87  385.60
   0  -2  16 1129.10  385.69
   0  -2  16  789.48  385.53
   0   2  17  147.05   24.26
   0   2  17   95.34   23.94
   0  -2 -17  129.04   23.72
   0  -2  17   94.33   22.18
   0  -2 -17   93.97   47.18
   0   2 -17  141.05   47.40
   0   2 -17   96.32   47.16
   0   2 -18   17.91    8.98
   0   2  18   20.90    9.87
   0  -2 -18   16.25   10.10
   0  -2  18   20.14   10.18
   0   2  19  145.16   27.87
   0  -2 -19  141.77   27.08
   0   2 -19  119.49   57.52
   0  -2  19  147.35   57.62
   0   2  20 2911.22  354.63
   0  -2 -20 2718.00 1177.01
   0   2 -20 2934.20 1176.99
   0   2 -21   16.57    8.82
   0   2  21   16.69    9.62
   0  -2 -21   19.59    9.95
   0  -2  21   17.94    9.76
   0   2 -22  523.19   77.53
   0   2  22  573.58  227.30
   0  -2 -22  525.29  227.21
   0  -2  22  583.81  227.27
   0  -2 -23   42.13   14.68
   0   2  23   53.43   20.84
   0   2 -23   47.78   21.00
   0  -2  23   45.26   20.82
   0  -2 -24  377.98   61.56
   0   2  24  456.15  167.31
   0   2 -24  387.48  167.18
   0   2  25   65.77   25.98
   0  -2 -25   54.74   25.84
   0  -2  26  171.75   28.45
   0   2  26  218.28   55.42
   0  -2 -26  175.48   55.09
   0   2 -26   -0.11   54.35
   0   2  27   15.13    7.74
   0   2 -27    0.44    5.87
   0  -2  27    7.92    6.95
   0  -2 -27   11.61    6.74
   0   3   0    2.17    3.25
   0  -3   0    2.85    3.36
   0  -3   0    1.18    3.40
   0   3   0    5.81    2.70
   0   3   1  970.12  128.86
   0  -3  -1  936.81  129.22
   0  -3   1 1002.35  129.01
   0  -3  -1  987.72  409.50
   0   3  -1  998.73  409.43
   0   3  -1 1020.16  409.48
   0  -3   1 1026.86  409.47
   0   3   2 3220.72  365.18
   0  -3  -2 2973.95  363.98
   0   3  -2 3386.20  363.33
   0   3  -2 2224.59  362.92
   0  -3   2 2818.07  362.70
   0  -3   2 3657.57  365.17
   0   3   2 2596.62 1219.50
   0  -3  -2 3032.07 1219.54
   0   3  -3  357.65   47.30
   0   3  -3  291.48   46.56
   0  -3   3  371.61   48.05
   0   3   3  311.63  131.37
   0  -3  -3  281.78  131.36
   0  -3   3  304.49  131.32
   0   3  -4  414.00   61.72
   0   3   4  457.30  179.78
   0   3   4  444.51  179.75
   0  -3  -4  406.36  179.73
   0  -3  -4  448.88  179.79
   0   3  -4  441.37  179.67
   0  -3   4  421.95  179.68
   0  -3   4  451.34  179.71
   0   3  -5  113.77   22.56
   0   3  -5  108.40   22.39
   0  -3   5  119.83   22.57
   0   3   5  129.85   49.27
   0   3   5  110.96   49.17
   0  -3  -5  122.49   49.22
   0  -3  -5  122.72   49.26
   0  -3   5  120.25   49.15
   0   3  -6  522.77   72.52
   0   3   6  520.89  216.08
   0  -3  -6  512.27  216.08
   0   3  -6  535.97  216.00
   0  -3   6  520.91  216.02
   0  -3   6  523.65  216.01
   0   3   7 1069.86  147.62
   0   3   7 1192.69  147.67
   0  -3  -7 1195.43  147.13
   0   3  -7 1144.98  145.99
   0   3  -7 1113.11  467.30
   0  -3   7 1160.77  467.35
   0  -3   7 1073.68  467.32
   0   3   8 4465.46  495.53
   0  -3  -8 4556.98  495.04
   0   3  -8 4490.11  492.55
   0  -3   8 4070.97  493.53
   0   3   8 4367.10 1666.62
   0  -3  -8 4150.82 1666.58
   0   3  -8 3540.23 1666.53
   0  -3   8 3068.34 1666.50
   0   3  -9   16.58    7.37
   0   3   9   16.61    8.42
   0   3   9   17.73    8.83
   0  -3  -9   17.91    8.68
   0  -3  -9   19.11    8.51
   0   3  -9   17.55    8.38
   0  -3   9   18.11    8.54
   0  -3   9   18.27    8.19
   0   3  10  547.94   81.45
   0   3  10  616.77   82.40
   0  -3 -10  583.23   81.22
   0  -3 -10  583.45   81.42
   0  -3  10  616.69   80.44
   0  -3  10  545.44   79.57
   0   3 -10  606.44  241.61
   0  -3 -11  732.17  106.17
   0  -3  11  733.28  104.58
   0   3  11  703.64  326.80
   0   3  11  934.02  326.96
   0  -3 -11  865.06  326.87
   0   3 -11  857.30  326.78
   0  -3  11  750.88  326.76
   0   3 -12 1761.25  209.94
   0   3 -12 2038.05  211.36
   0   3  12 1402.08  686.99
   0   3  12 1898.28  687.14
   0  -3 -12 1705.18  687.05
   0  -3 -12 1441.91  686.98
   0  -3  12 1743.28  687.02
   0  -3  12 1472.82  686.93
   0   3  13  179.86   31.11
   0  -3 -13  128.08   29.85
   0  -3  13  168.48   29.38
   0  -3  13  145.69   28.12
   0   3  13  150.88   65.21
   0  -3 -13  136.55   65.17
   0   3 -13  160.23   65.08
   0   3 -13  184.35   65.27
   0   3  14  298.09   51.24
   0  -3 -14  372.82   51.92
   0  -3 -14  299.42   51.38
   0   3 -14  343.67   50.64
   0  -3  14  293.44   49.79
   0   3  14  412.69  136.82
   0   3 -14  312.12  136.48
   0  -3  14  335.09  136.56
   0   3  15  370.73   49.13
   0   3  15  253.73   46.84
   0  -3 -15  345.86   47.52
   0   3 -15  292.45   45.79
   0   3 -15  378.96   47.56
   0  -3 -15  221.72  122.17
   0  -3  15  327.15  122.26
   0  -3  15  222.50  122.06
   0   3  16  233.38   35.62
   0  -3 -16  199.48   77.14
   0   3 -16  161.22   76.88
   0   3 -16  207.73   77.05
   0  -3  16  194.75   77.00
   0  -3  16  144.09   76.81
   0   3  17 1452.28  172.11
   0  -3 -17 1308.94  538.06
   0  -3  17 1210.09  537.97
   0   3  18 1544.70  176.14
   0  -3 -18 1414.68  174.01
   0   3 -18 1195.78  171.50
   0  -3  18 1298.42  552.60
   0   3  19   40.90   14.52
   0  -3 -19   39.33   13.47
   0  -3  19   39.38   13.17
   0   3  20  334.39  120.01
   0  -3 -20  297.69  119.88
   0   3 -20  274.33  119.78
   0  -3  20  261.30  119.78
   0   3  21   53.41   16.27
   0  -3 -21   46.46   15.37
   0  -3  21   50.41   15.16
   0   3 -21   49.57   21.91
   0   3  22  855.20  299.83
   0  -3 -22  761.98  299.65
   0   3 -22  616.70  299.52
   0  -3  22  723.36  299.62
   0  -3 -23   94.21   21.29
   0  -3  23   86.19   21.11
   0   3  23  109.65   38.32
   0   3 -23   77.51   38.01
   0   3  24  296.01   36.23
   0  -3 -24  262.80   33.84
   0  -3  24  246.59   76.49
   0   3  25  330.50   39.20
   0  -3 -25  305.66   85.68
   0   3 -25   -0.56   85.02
   0  -3  25  249.99   85.69
   0   3  26   58.42   15.15
   0   3 -26    0.83   13.05
   0  -3  26   47.75   14.87
   0  -3 -26   66.00   19.02
   0   4   0 4199.90  507.24
   0   4   0 4219.49  507.58
   0  -4   0 3729.11  507.29
   0  -4   0 4515.24  507.94
   0   4   1  183.90   34.31
   0  -4  -1  183.68   34.32
   0  -4  -1  202.53   36.06
   0   4  -1  217.16   34.43
   0   4   1  228.64   86.88
   0   4  -1  218.38   86.82
   0  -4   1  207.84   86.84
   0  -4   1  236.54   86.88
   0   4   2  617.64   85.34
   0  -4  -2  569.33   85.72
   0  -4   2  597.47   84.93
   0   4   2  629.20  259.01
   0  -4  -2  645.48  259.05
   0   4  -2  677.77  258.97
   0   4  -2  622.51  258.97
   0  -4   2  650.97  259.01
   0   4   3    0.82    3.31
   0  -4  -3    1.34    3.70
   0  -4  -3    0.90    3.66
   0   4  -3    1.40    2.81
   0  -4   3    0.55    3.02
   0   4   3    1.81    3.44
   0   4  -3    1.54    2.80
   0  -4   3    3.09    3.24
   0  -4  -4 1291.03  186.06
   0  -4   4 1446.25  185.44
   0  -4   4 1644.27  187.47
   0   4   4 1472.02  604.38
   0   4   4 1470.34  604.38
   0  -4  -4 1504.76  604.40
   0   4  -4 1593.33  604.31
   0   4  -4 1346.71  604.27
   0   4   5 3462.43  416.48
   0  -4  -5 3185.80  415.83
   0   4   5 3586.93 1399.62
   0  -4  -5 3436.64 1399.61
   0   4  -5 3868.52 1399.56
   0   4  -5 3019.35 1399.52
   0  -4   5 3243.51 1399.53
   0  -4   5 3406.54 1399.57
   0  -4  -6 1269.87  165.89
   0  -4   6 1299.47  166.11
   0  -4   6 1264.21  166.48
   0   4   6 1380.74  535.70
   0  -4  -6 1348.75  535.70
   0   4  -6 1273.02  535.58
   0   4  -6 1275.17  535.60
   0   4   7   27.90    9.62
   0  -4  -7   26.79    9.47
   0   4  -7   23.51    8.85
   0  -4   7   26.25    9.39
   0   4   7   23.66   11.21
   0  -4  -7   23.55   11.31
   0   4  -7   26.38   11.23
   0  -4   7   23.24   11.15
   0   4   8  143.05   31.42
   0   4   8  171.46   31.19
   0  -4  -8  188.59   31.32
   0   4  -8  190.23   30.37
   0  -4   8  192.82   30.89
   0  -4   8  173.24   31.09
   0  -4  -8  157.72   72.43
   0   4  -8  176.26   72.38
   0   4  -9  142.26   25.38
   0   4   9  125.66   55.77
   0   4   9  135.73   55.69
   0  -4  -9  138.29   55.71
   0  -4  -9  141.07   55.76
   0   4  -9  137.85   55.63
   0  -4   9  121.50   55.61
   0  -4   9  127.13   55.61
   0   4  10 1463.04  196.40
   0  -4 -10 1620.52  195.38
   0  -4 -10 1517.60  196.51
   0  -4  10 1467.76  195.06
   0   4 -10 1494.49  634.15
   0   4 -10 1647.57  634.18
   0   4  11   53.06   15.98
   0  -4 -11   60.17   16.16
   0   4 -11   72.44   15.84
   0   4  11   72.78   27.04
   0  -4 -11   66.18   27.02
   0   4 -11   58.97   26.56
   0  -4  11   68.20   26.85
   0  -4  11   54.38   26.57
   0   4  12  284.84   41.07
   0  -4 -12  285.01   40.26
   0  -4 -12  199.69   39.90
   0   4 -12  291.27   39.50
   0  -4  12  205.82   39.07
   0   4 -12  217.68  101.15
   0  -4  12  240.36  101.20
   0   4  13  310.58   55.39
   0   4  13  453.98   57.12
   0  -4 -13  473.21   56.00
   0  -4 -13  317.32   55.61
   0   4 -13  328.79   54.78
   0   4 -13  421.63  153.81
   0  -4  13  323.71  153.70
   0   4 -14  436.69   78.53
   0  -4  14  429.11   78.96
   0   4  14  660.15  234.35
   0  -4 -14  603.91  234.26
   0   4 -14  615.67  234.27
   0  -4  14  695.17  234.35
   0  -4  15 1163.05  147.49
   0   4  15 1176.99  463.96
   0  -4 -15 1110.14  463.89
   0   4 -15 1064.05  463.88
   0  -4 -16  893.41  115.15
   0   4 -16  846.98  115.35
   0   4  16  870.32  356.07
   0  -4  16  837.93  356.04
   0   4  17   12.90    7.41
   0  -4 -17   10.63    7.41
   0   4 -17    9.84    7.47
   0  -4  17   13.75    8.07
   0   4  18   65.03   17.40
   0  -4 -18   59.26   16.64
   0   4 -18   63.95   16.55
   0  -4  18   65.12   27.33
   0   4  19  519.63   66.89
   0  -4 -19  462.26   65.19
   0   4 -19  392.20   63.84
   0  -4  19  423.05  183.34
   0   4  20  626.16   79.47
   0  -4 -20  573.49   77.76
   0  -4  20  518.25   79.34
   0   4 -20  494.42  226.76
   0  -4 -21   22.64   10.07
   0  -4  21   23.02   10.89
   0   4  21   24.44   11.57
   0   4 -21   24.30   11.38
   0   4  22   56.26   17.34
   0  -4 -22   51.70   17.30
   0   4 -22   -0.76   16.25
   0  -4  22   50.99   17.66
   0   4  23  215.10   29.22
   0  -4 -23  180.46   27.25
   0  -4  23  174.82   56.99
   0  -4  24   96.01   20.04
   0   4  24  130.28   33.34
   0  -4 -24  110.32   33.13
   0   4 -24    0.10   32.36
   0   4  25  159.64   62.23
   0  -4 -25  139.79   62.02
   0   5   0    0.60    2.99
   0   5   0    1.15    2.97
   0  -5   0    0.67    3.94
   0  -5   0    0.61    3.39
   0   5   1   62.15   14.85
   0   5   1   65.89   14.90
   0  -5  -1   53.73   15.03
   0  -5  -1   55.09   15.66
   0   5  -1   58.17   24.53
   0   5  -1   62.19   24.56
   0  -5   1   56.93   24.69
   0  -5   1   48.94   24.61
   0   5   2  452.73   63.04
   0  -5  -2  474.26   65.83
   0   5  -2  481.70   63.02
   0   5  -2  495.10   63.15
   0  -5   2  403.70   62.80
   0  -5   2  436.50   64.03
   0  -5  -2  358.86  182.02
   0   5   3 1473.36  559.98
   0   5   3 1457.26  559.91
   0  -5  -3 1173.10  559.86
   0  -5  -3 1587.87  560.09
   0   5  -3 1443.81  559.87
   0   5  -3 1212.89  559.80
   0  -5   3 1251.80  559.84
   0  -5   3 1420.47  559.94
   0   5   4 1319.51  157.93
   0   5   4 1172.69  157.02
   0  -5  -4 1236.00  157.37
   0  -5  -4 1301.34  158.91
   0   5  -4 1229.21  156.11
   0   5  -4 1231.21  156.11
   0  -5   4 1161.06  157.40
   0  -5   4 1139.41  503.04
   0   5   5   96.68   21.63
   0  -5  -5   99.28   21.56
   0  -5   5  103.67   21.02
   0   5   5   95.56   42.65
   0  -5  -5  106.13   42.75
   0   5  -5  104.26   42.57
   0   5  -5  107.20   42.58
   0  -5   5  101.05   42.67
   0   5   6 1111.84  147.14
   0  -5  -6 1147.82  147.83
   0   5  -6 1129.76  145.44
   0  -5  -6 1096.10  465.36
   0   5  -6 1125.81  465.34
   0  -5   6 1104.40  465.34
   0  -5   6 1196.82  465.45
   0  -5   7 1614.01  203.59
   0   5   7 1488.05  662.54
   0   5   7 1661.44  662.58
   0  -5  -7 1523.12  662.50
   0  -5  -7 1614.73  662.59
   0   5  -7 1634.00  662.52
   0   5  -7 1651.43  662.49
   0  -5   7 1671.92  662.56
   0  -5  -8 1115.43  146.13
   0   5  -8 1180.92  144.33
   0   5   8  936.39  460.83
   0   5   8 1158.33  460.85
   0  -5  -8 1114.55  460.80
   0   5  -8 1179.10  460.81
   0  -5   8 1190.02  460.86
   0  -5   8 1043.83  460.83
   0   5   9   26.96   14.26
   0  -5  -9   48.14   14.31
   0   5  -9   49.13   13.27
   0   5   9   59.87   21.30
   0  -5  -9   51.78   21.33
   0   5  -9   52.18   21.26
   0  -5   9   55.27   21.36
   0  -5   9   47.26   21.10
   0  -5  10  373.85   63.18
   0   5  10  489.73  179.96
   0  -5 -10  437.20  179.92
   0   5 -10  399.93  179.85
   0   5 -10  469.46  179.92
   0  -5  10  440.53  179.93
   0   5  11   12.35    6.22
   0  -5 -11    8.54    6.11
   0  -5  11    4.97    5.56
   0   5 -11    8.93    5.16
   0   5 -11    8.81    5.81
   0  -5  11    8.08    6.31
   0   5  12 1389.70  555.22
   0  -5 -12 1446.11  555.17
   0   5 -12 1207.20  555.14
   0  -5  12 1341.32  555.19
   0   5 -13  337.82   50.32
   0   5  13  364.52  137.44
   0  -5 -13  345.08  137.37
   0  -5  13  284.77  137.31
   0  -5  14  976.03  136.96
   0   5  14 1164.97  430.73
   0  -5 -14 1112.57  430.66
   0   5 -14  925.07  430.63
   0   5  15  214.42   37.14
   0  -5 -15  214.63   36.27
   0   5 -15  223.36   37.04
   0  -5  15  214.81   90.21
   0   5  16   87.85   34.99
   0  -5 -16   77.99   34.91
   0   5 -16   80.27   34.82
   0  -5  16   84.54   35.12
   0   5  17  726.81   88.74
   0  -5 -17  654.67   87.36
   0  -5  17  595.57   89.38
   0   5 -17  563.11  261.69
   0  -5  18  769.84  110.98
   0   5  18  852.36  333.93
   0  -5 -18  815.97  333.85
   0   5 -18  789.38  333.91
   0  -5  19   15.03    9.00
   0   5  19   17.79    9.48
   0  -5 -19   16.25    9.02
   0   5 -19   16.19    9.10
   0  -5  20   10.47    6.68
   0   5  20   12.73    7.11
   0  -5 -20   10.66    6.53
   0   5 -20    0.16    4.37
   0  -5  21   -0.15    4.30
   0   5  21    0.53    5.76
   0  -5 -21    1.39    5.07
   0   5 -21    0.43    2.57
   0   5  22  190.37   49.17
   0  -5 -22  149.06   48.88
   0   5 -22    0.81   48.30
   0  -5  22  141.84   49.22
   0   5  23   91.35   21.37
   0  -5 -23   86.96   20.30
   0   5  24  139.95   58.05
   0  -5 -24  137.39   57.96
   0  -6   0  422.98   72.08
   0   6   0  498.48  204.84
   0   6   0  550.18  204.81
   0  -6   0  483.94  204.84
   0   6   1  381.35   57.42
   0  -6  -1  361.21   57.98
   0  -6  -1  351.82   60.33
   0   6  -1  473.42   57.66
   0  -6   1  346.85   59.75
   0   6  -1  429.09  161.57
   0  -6   1  368.42  161.51
   0   6   2  408.53   62.47
   0  -6  -2  375.62   61.34
   0  -6  -2  394.28   64.58
   0   6  -2  435.82   59.90
   0  -6   2  399.01   60.38
   0   6   2  492.23  173.07
   0   6  -2  410.21  173.01
   0   6   3   26.45   10.53
   0  -6  -3   28.63   11.31
   0  -6   3   27.30   10.17
   0   6   3   34.28   13.01
   0  -6  -3   25.99   13.19
   0   6  -3   24.55   12.65
   0   6  -3   33.59   12.69
   0  -6  -4  416.31   59.09
   0  -6  -4  342.29   60.99
   0   6  -4  385.59   59.13
   0  -6   4  416.49   59.24
   0  -6   4  342.61   60.19
   0   6   4  433.99  167.21
   0   6  -4  459.34  167.19
   0   6   5 1152.76  138.03
   0  -6  -5 1010.82  137.46
   0   6  -5  987.76  137.58
   0   6  -5 1214.78  436.52
   0  -6   5  876.88  436.57
   0  -6   6  644.41   86.79
   0   6   6  738.26  259.39
   0  -6  -6  691.08  259.38
   0   6  -6  502.10  259.28
   0   6  -6  701.10  259.33
   0  -6   6  478.14  259.35
   0   6   7   88.46   18.12
   0  -6  -7   72.94   18.26
   0  -6   7   71.55   18.37
   0   6  -7   74.34   32.36
   0   6   8    7.34    5.56
   0  -6  -8    6.92    6.31
   0   6  -8    5.49    5.18
   0  -6   8    5.79    5.73
   0  -6  -9  891.88  114.56
   0   6  -9  853.28  354.26
   0  -6   9  830.93  354.32
   0   6 -10   55.82   15.54
   0   6  10   74.83   26.66
   0  -6 -10   72.48   26.54
   0  -6  10   45.42   26.33
   0   6  11  362.66   49.99
   0  -6 -11  304.43   47.88
   0  -6  11  319.07   49.06
   0   6 -11  283.04  130.06
   0   6  12  834.95  321.69
   0  -6 -12  759.72  321.56
   0   6 -12  766.58  321.59
   0  -6  12  762.86  321.67
   0   6 -13   22.29    9.13
   0   6  13   23.85   10.87
   0  -6 -13   19.30   10.47
   0  -6  13   18.48   10.85
   0  -6  14   96.76   22.92
   0   6  14  124.78   45.61
   0  -6 -14  114.70   45.55
   0   6 -14   97.23   45.55
   0   6 -15 1152.82  156.10
   0   6  15 1249.43  495.47
   0  -6 -15 1255.96  495.41
   0  -6  15 1125.20  495.52
   0   6  16  901.09  115.75
   0  -6 -16  863.49  114.19
   0   6 -16  837.10  115.71
   0  -6  16  843.73  356.12
   0   6  17  173.36   49.06
   0  -6 -17  168.85   49.06
   0   6 -17   -0.59   48.37
   0  -6  17  136.16   49.14
   0   6  18  245.61   31.76
   0  -6 -18  237.17   30.31
   0  -6  18  191.27   32.69
   0   6 -18    0.19   69.15
   0   6  19  103.47   18.02
   0  -6  19   73.66   18.47
   0  -6 -19   85.23   28.08
   0   6 -19    0.97   27.28
   0  -6  20   55.56   16.27
   0   6  20   84.40   23.46
   0  -6 -20   79.79   23.52
   0   6 -20    0.36   22.57
   0   6  21   27.82   12.71
   0  -6 -21   25.93   12.47
   0   6  22   37.04   16.72
   0  -6 -22   37.01   16.52
   0   7   0   -0.03    3.20
   0  -7   0    0.75    5.15
   0   7   1  190.13   30.36
   0  -7  -1  155.64   71.83
   0   7  -1  184.54   71.73
   0  -7   1  159.06   71.83
   0   7   2   83.49   35.22
   0  -7  -2   80.24   35.46
   0   7  -2   94.92   35.17
   0  -7   2   73.94   35.37
   0   7  -3  982.01  128.70
   0  -7   3  854.23  129.43
   0   7   3 1090.88  406.15
   0  -7  -3 1000.40  406.17
   0   7   4 1196.97  139.80
   0  -7  -4 1011.26  139.10
   0   7  -4 1067.57  438.68
   0  -7   4  992.10  438.71
   0   7  -5  121.69   22.86
   0  -7   5  103.83   23.37
   0   7   5  125.88   47.99
   0  -7  -5  106.20   48.06
   0   7   6  955.61  121.01
   0  -7  -6  894.44  377.55
   0   7  -6  904.84  377.52
   0  -7   6  907.11  377.61
   0   7   7  278.82   42.99
   0  -7  -7  265.91   42.70
   0   7  -7  277.43   42.65
   0  -7   7  251.30   43.69
   0   7   8  754.67  101.18
   0  -7  -8  803.29  100.81
   0   7  -8  712.28  308.06
   0  -7   8  716.48  308.19
   0   7  -9  296.15   44.11
   0  -7   9  260.13   45.41
   0   7   9  288.38  115.74
   0  -7  -9  269.78  115.78
   0  -7 -10   39.97   12.59
   0   7  10   39.24   16.85
   0   7 -10   35.41   16.79
   0  -7  10   38.94   17.26
   0  -7  11   22.85   10.07
   0   7  11   23.94   10.70
   0  -7 -11   21.60   11.56
   0   7 -11   22.68   10.75
   0   7  12   27.71   10.77
   0  -7 -12   34.37   11.00
   0   7 -12   26.77   13.47
   0  -7  12   29.34   14.27
   0   7  13  505.50   51.94
   0  -7 -13  477.12   50.65
   0  -7  13  392.72   51.20
   0   7 -13   -1.24  134.30
   0   7  14  322.43   37.03
   0  -7 -14  316.44   35.59
   0  -7  14  219.62   84.89
   0   7  15   49.10   11.69
   0  -7 -15   45.54   11.04
   0   7 -15    0.41   12.65
   0  -7  15   27.26   14.09
   0  -7  16  150.53   36.02
   0   7  16  218.73   78.70
   0  -7 -16  191.68   78.56
   0  -7 -17  254.14   30.94
   0  -7  17  169.13   32.37
   0   7  17  280.25   68.53
   0   7 -17    0.02   67.64
   0   7  18  494.79   63.63
   0  -7 -18  343.70  166.49
   0   7  19   35.07   11.51
   0  -7 -19   19.03    9.84
   0   8   0   19.36    7.55
   0  -8   0   15.06    8.48
   0  -8   1  117.53   25.27
   0   8   1  142.80   53.24
   0  -8  -1  118.05   53.31
   0   8  -1  129.55   53.18
   0  -8  -2  103.17   23.37
   0  -8   2  100.12   23.61
   0   8   2  133.78   48.05
   0   8  -2  119.64   47.93
   0   8   3   75.37   16.04
   0  -8   3   54.30   16.20
   0  -8  -3   56.19   26.67
   0   8  -3   62.52   26.39
   0   8   4  282.77   42.37
   0  -8  -4  268.82   42.85
   0  -8   4  238.09   43.24
   0   8  -4  274.18  110.68
   0  -8  -5  558.09   74.59
   0   8  -5  531.89   73.62
   0  -8   5  465.89   74.65
   0   8   5  524.41  215.33
   0   8  -6  241.11   42.32
   0   8   6  301.81  111.22
   0  -8  -6  283.72  111.26
   0  -8   6  249.42  111.23
   0  -8  -7  120.10   20.21
   0   8  -7   -0.29   18.13
   0   8   7  126.04   35.80
   0  -8   7  111.04   36.06
   0   8   8  347.63   37.55
   0  -8  -8  309.60   36.89
   0   8  -8   -0.06   88.74
   0  -8   8  248.48   89.38
   0   8   9  281.66   31.56
   0  -8   9  200.29   31.62
   0  -8  -9  223.46   70.37
   0   8  -9    0.04   69.81
   0  -8 -10   16.55    7.64
   0   8 -10   -0.10    6.45
   0  -8  10   14.71    8.11
   0   8  10   21.69    7.60
   0   8 -11    0.06   39.02
   0   8  11  379.55  101.38
   0  -8 -11  327.74  101.31
   0  -8  11  280.56  101.45
   0   8  12   83.89   14.87
   0  -8 -12   69.72   14.58
   0   8 -12    0.11   21.43
   0  -8  12   55.48   22.62
   0   8  13    2.46    2.99
   0  -8 -13    1.01    3.50
   0  -8  13   -0.64    4.34
   0   8 -13    0.10    3.22
   0   8  14   43.49   13.05
   0  -8 -14   39.06   12.77
   0   8  15  198.31   35.80
   0  -8 -15  201.18   83.19
   0   9   0   -0.05    1.99
   0  -9   0    1.56    4.82
   0  -9  -1  314.26   27.73
   0  -9   1  276.62   27.47
   0   9   1    1.08   55.24
   0   9  -1   -0.76   55.26
   0   9   2    0.37    9.26
   0  -9  -2   48.62   11.31
   0   9  -2    1.10    9.32
   0  -9   2   42.85   10.81
   0   9   3   -0.38   26.63
   0   9  -3    0.17   26.66
   0  -9   3  274.09   62.39
   0  -9  -4  266.21   24.12
   0  -9   4  202.98   24.58
   0   9  -4   -0.04   46.26
   0   9   5   -0.16    3.56
   0  -9  -5    5.95    4.64
   0  -9   5    7.44    5.15
   0   9  -5    0.38    2.95
   0   9   6   -0.14   15.36
   0   9  -6    0.11   25.92
   0  -9   6  108.25   27.29
   0   9   7   -0.01   28.27
   0  -9  -7  312.73   65.60
   0   9   8   -0.39    6.55
   0  -9  -8   29.51    8.29
   1   0   0 2939.69 1340.50
   1   0   0 4332.92 1340.51
  -1   0   0 2678.92 1340.48
  -1   0   0 3079.76 1340.51
   1   0   1    1.16    1.69
   1   0   1    2.41    1.70
  -1   0  -1    4.75    1.71
  -1   0  -1    4.19    1.84
   1   0   2 1345.12  492.52
   1   0   2 1155.15  492.47
  -1   0  -2 1051.85  492.45
  -1   0  -2 1283.63  492.52
   1   0   3    0.41    1.40
   1   0   3    1.20    1.03
  -1   0  -3    0.60    1.10
  -1   0  -3    1.59    1.31
   1   0   4 2052.41  644.44
   1   0   4 1217.24  644.41
  -1   0  -4 1667.74  644.42
  -1   0  -4 1333.04  644.40
   1   0   5   48.10   21.34
   1   0   5   27.47   21.39
  -1   0  -5   90.03   21.41
  -1   0  -5   38.33   21.28
   1   0   6 1514.07  542.65
   1   0   6 1037.45  542.68
  -1   0  -6 1116.03  542.65
  -1   0  -6 1517.65  542.63
   1   0   7    0.08    2.87
   1   0   7    2.75    2.53
  -1   0  -7    3.88    2.65
  -1   0  -7    2.28    2.42
   1   0   8  178.11   90.63
  -1   0  -8  214.24   90.65
  -1   0  -8  255.60   90.59
   1   0   9    5.72  114.02
  -1   0  -9  732.85  114.34
  -1   0  -9  117.81  114.05
   1   0  10 5618.24  646.67
   1   0  10 4120.97 2187.88
  -1   0 -10 3934.71 2187.85
  -1   0 -10 7454.24 2187.92
   1   0  11    0.91    3.60
   1   0  11   -0.99    2.47
  -1   0 -11    2.32    4.27
  -1   0 -11    1.24    2.77
   1   0  12  108.21   23.11
   1   0  12   97.23   47.63
  -1   0 -12  121.02   47.63
  -1   0 -12  126.40   47.50
  -1   0 -13    0.33    5.90
   1   0  13   28.60    6.83
   1   0  13    0.44    5.21
  -1   0 -13   10.74    6.63
   1   0  14 1677.15  715.20
  -1   0 -14 1793.35  715.23
  -1   0 -15    3.30    6.68
  -1   0 -15   -0.20    5.38
   1   0  15   25.88    6.89
   1   0  15    1.38    4.43
   1   0  16  348.14   56.60
  -1   0 -16  387.68   54.96
   1   0  16  335.53  150.98
  -1   0 -16  388.14  151.12
  -1   0 -17   -0.15    2.76
   1   0  17    2.34    6.13
   1   0  17   -0.12    3.05
  -1   0 -17    4.23    6.06
   1   0  18 1378.96  568.95
  -1   0 -19    3.32    6.34
   1   0  19    3.95    6.55
  -1   0 -20  515.42   70.14
   1   0  20  439.92  198.10
  -1   0 -21   -0.09    4.34
   1   0  21    0.56    5.05
  -1   0 -22  515.38   69.66
   1   0  22  426.61  195.75
   1   0  23    2.16    5.21
  -1   0 -23   -0.19    5.78
   1   0  24  649.92   49.13
  -1   0 -24    0.71  116.58
  -1   0 -25    0.23    2.89
   1   0  25    1.18    5.67
   1   0  26   37.78    9.93
  -1   0 -26    0.46    7.83
   1   1   0  461.25   68.09
  -1  -1   0  438.60   68.36
   1   1   0  453.53  203.08
  -1  -1   0  440.83  203.05
  -1   1   0  491.94  203.09
  -1   1   0  627.65  203.08
   1  -1   0  509.01  203.11
   1  -1   0  547.53  203.06
   1   1   1 1203.02  162.62
  -1  -1  -1 1339.86  163.60
   1   1   1 1218.86  528.35
  -1  -1  -1 1362.20  528.32
   1   1   2 6826.22  721.11
  -1  -1  -2 5191.85  720.72
   1   1   2 5898.98 2456.58
  -1  -1  -3  245.16   43.13
   1   1   3  309.28  116.82
   1   1   3  282.11  116.83
  -1  -1  -3  297.40  116.82
   1   1   4  142.65   27.03
   1   1   4  101.17   58.56
  -1  -1  -4  124.75   58.57
  -1  -1  -4  150.98   58.65
  -1   1  -4  146.92   58.55
   1  -1   4  134.94   58.54
   1  -1   4  189.95   58.52
   1   1   5   97.47   22.79
  -1  -1  -5   73.22   21.85
   1   1   5   78.37   45.80
  -1  -1  -5  112.11   45.87
  -1   1  -5  134.57   45.81
  -1   1  -5  157.10   45.76
   1  -1   5  115.80   45.81
   1   1   6  212.31   39.49
   1   1   6  194.23   39.74
  -1  -1  -6  184.23   39.42
  -1  -1  -6  207.33   99.60
  -1   1  -6  259.88   99.60
  -1   1  -6  301.48   99.57
   1  -1   6  281.30   99.62
   1  -1   6  273.79   99.58
   1   1   7  641.47  369.25
  -1  -1  -7 1221.24  369.25
  -1  -1  -7  702.12  369.23
  -1   1  -7  950.17  369.20
  -1   1  -7  768.81  369.16
   1  -1   7 1519.97  369.26
   1  -1   7  486.92  369.15
   1   1   8 1171.75  506.95
  -1  -1  -8  986.69  506.94
  -1   1  -8 1251.09  506.94
  -1   1  -8 1432.07  506.92
   1  -1   8 1118.05  506.95
   1  -1   8 1384.22  506.93
   1   1   9  124.89   31.65
  -1  -1  -9  221.08   33.04
  -1   1  -9  182.31   31.60
   1  -1   9  204.88   32.91
   1   1   9  257.93   76.36
  -1  -1  -9  166.69   76.10
  -1   1  -9  181.13   76.12
   1  -1   9  160.36   76.05
   1   1  10  203.34   38.08
   1   1  10  198.37   94.61
  -1  -1 -10  217.86   94.56
  -1  -1 -10  221.18   94.47
  -1   1 -10  235.32   94.49
  -1   1 -10  269.55   94.46
   1  -1  10  210.48   94.52
   1  -1  10  250.59   94.46
   1   1  11  400.36   69.01
   1   1  11  729.51  197.51
  -1  -1 -11  504.18  197.35
  -1   1 -11  332.81  197.25
  -1   1 -11  346.16  197.21
   1  -1  11  932.05  197.45
   1  -1  11  219.43  197.19
   1   1  12 4382.71  524.69
  -1  -1 -12 3507.34  524.92
   1   1  12 3402.77 1768.87
  -1   1 -12 4706.56 1768.84
  -1   1 -12 4932.69 1768.80
   1  -1  12 4479.12 1768.80
  -1   1 -13   68.70   16.06
   1  -1  13   57.61   16.84
   1   1  13   66.27   27.13
   1   1  13   51.33   26.79
  -1  -1 -13   76.78   27.11
  -1   1 -13   67.11   26.98
   1  -1  13   57.72   26.77
   1   1  14  144.20   30.38
  -1  -1 -14  176.19   30.08
  -1   1 -14  208.39   30.09
   1  -1  14  148.68   31.34
   1   1  14  137.22   69.11
  -1   1 -14  168.05   69.08
   1  -1  14  170.11   68.97
   1   1  15  128.47   28.98
   1   1  15  129.33   28.35
  -1   1 -15  169.18   27.38
  -1  -1 -15  157.00   60.69
  -1   1 -15  154.57   60.77
   1  -1  15  130.86   60.71
   1  -1  15  142.91   60.59
  -1  -1 -16  661.61   88.64
  -1   1 -16  796.50   89.09
   1   1  16  594.65  262.98
   1   1  16  430.73  262.83
  -1   1 -16  687.48  262.87
   1  -1  16  662.49  262.94
   1  -1  16  628.59  262.84
   1   1  17    1.08    3.14
   1   1  17    7.90    6.11
  -1  -1 -17    0.41    3.13
  -1   1 -17    1.78    5.40
  -1   1 -17    1.06    3.67
   1  -1  17    2.76    5.16
   1  -1  17    1.27    2.99
   1   1  18  906.97  137.99
   1  -1  18  900.67  136.65
  -1  -1 -18 1199.63  424.92
  -1   1 -18 1061.40  424.86
  -1  -1 -19    1.25    4.94
  -1   1 -19    3.16    4.45
   1   1  19    1.80    5.59
   1  -1  19    0.74    5.69
   1   1  20   69.81   20.73
  -1  -1 -20   92.46   33.60
  -1   1 -20   77.11   33.31
   1  -1  20   72.19   33.49
  -1   1 -21   71.85   17.13
   1   1  21   59.97   27.81
  -1  -1 -21   71.83   27.79
   1  -1  21   50.08   27.51
   1   1  22 1423.83  570.84
  -1   1 -22 1443.42  570.63
   1  -1  22 1275.17  570.69
  -1  -1 -23   31.08    9.91
  -1   1 -23   -0.40    8.45
   1   1  23   27.60   10.65
   1  -1  23   20.86   10.05
  -1  -1 -24    0.51   15.49
   1  -1  24  120.49   17.64
   1   1  24  137.78   25.17
  -1   1 -24    0.83   23.51
  -1  -1 -25    0.50    3.10
  -1   1 -25   -0.03    2.85
   1   1  25   -1.74    5.36
   1  -1  25    3.36    5.00
   1   1  26   24.27    7.38
  -1  -1 -26   -1.10    5.71
   1   2   0 2333.85  241.21
  -1  -2   0 2506.46  242.42
   1   2   0 1991.24  797.08
  -1  -2   0 1994.00  797.08
  -1   2   0 1514.21  797.11
  -1   2   0 1710.33  797.10
   1  -2   0 1845.62  797.07
   1  -2   0 1432.80  797.10
   1   2   1   71.47   16.17
   1   2   1   69.69   16.40
  -1  -2  -1   73.03   16.20
  -1  -2  -1   73.76   16.45
  -1   2  -1   76.08   30.72
   1  -2   1   82.98   30.67
   1  -2   1   67.85   30.71
   1   2   2   88.47   30.35
   1   2   2   74.95   30.34
  -1  -2  -2   68.28   30.32
  -1  -2  -2   87.55   30.37
  -1   2  -2   58.57   30.24
  -1   2  -2   71.01   30.20
   1  -2   2   67.73   30.20
   1  -2   2   59.05   30.29
   1   2   3  987.90  371.17
   1   2   3  823.91  371.11
  -1  -2  -3  856.83  371.12
  -1  -2  -3  987.52  371.17
  -1   2  -3  744.07  371.04
  -1   2  -3 1041.14  371.06
   1  -2   3 1034.12  371.05
   1  -2   3  722.53  371.07
  -1  -2  -4 1349.62  201.66
   1   2   4 1723.27  660.37
   1   2   4 1434.54  660.35
  -1   2  -4 1673.30  660.25
  -1   2  -4 1921.80  660.29
   1  -2   4 1526.18  660.24
   1  -2   4 1598.96  660.27
   1   2   5  732.41  288.47
   1   2   5  736.61  288.39
  -1  -2  -5  614.39  288.36
  -1  -2  -5  979.56  288.52
  -1   2  -5  578.83  288.29
  -1   2  -5  790.64  288.38
   1  -2   5  696.34  288.37
   1  -2   5  549.47  288.33
   1   2   6 1014.76  443.71
   1   2   6  760.43  443.65
  -1  -2  -6  848.70  443.63
  -1  -2  -6 1093.18  443.69
  -1   2  -6 1146.56  443.56
  -1   2  -6 1445.16  443.68
   1  -2   6 1241.68  443.64
   1  -2   6 1111.44  443.60
   1   2   7   54.91   14.95
   1   2   7   39.46   14.53
  -1  -2  -7   58.86   14.81
  -1  -2  -7   55.36   23.64
  -1   2  -7   57.37   23.37
  -1   2  -7   72.06   23.55
   1  -2   7   60.30   23.46
   1  -2   7   51.17   23.36
   1   2   8    7.40    6.01
  -1  -2  -8    9.04    5.92
  -1  -2  -8    9.34    5.80
  -1   2  -8   10.27    4.52
  -1   2  -8   12.30    4.85
   1  -2   8    9.35    4.85
   1  -2   8    7.87    4.42
   1   2   9  395.19  107.93
   1   2   9  601.38  108.03
  -1  -2  -9  317.72  107.84
  -1  -2  -9  432.94  107.90
  -1   2  -9   77.62  107.58
  -1   2  -9   93.92  107.65
   1  -2   9  255.65  107.71
   1  -2   9   15.30  107.54
  -1   2 -10 5691.81  579.74
   1   2  10 3937.96 1962.90
  -1  -2 -10 3996.74 1962.87
  -1  -2 -10 5007.79 1962.91
  -1   2 -10 5683.27 1962.89
   1  -2  10 3345.95 1962.86
   1  -2  10 5361.70 1962.82
   1   2  11  316.96   57.40
   1   2  11  291.38   58.72
  -1  -2 -11  356.23  160.29
  -1  -2 -11  398.26  160.29
  -1   2 -11  466.38  160.32
  -1   2 -11  444.85  160.25
   1  -2  11  404.45  160.29
   1  -2  11  402.29  160.21
  -1  -2 -12  427.29   67.15
  -1   2 -12  584.27   67.27
   1  -2  12  437.80   67.79
   1   2  12  440.35  193.19
   1   2  12  386.23  193.23
  -1  -2 -12  460.28  193.19
  -1   2 -12  524.67  193.18
   1  -2  12  473.41  193.11
   1   2  13  156.09   32.58
   1   2  13  168.34   75.13
  -1  -2 -13  196.37   75.07
  -1  -2 -13  167.73   75.02
  -1   2 -13  192.09   74.97
  -1   2 -13  205.46   74.98
   1  -2  13  176.87   75.00
   1  -2  13  174.98   74.91
   1   2  14 1040.45  147.23
  -1  -2 -14 1114.78  464.21
  -1   2 -14 1228.54  464.20
  -1   2 -14 1221.76  464.19
   1  -2  14 1075.35  464.20
   1  -2  14 1054.45  464.13
   1   2  15  411.99   68.60
  -1  -2 -15  504.71   68.25
  -1  -2 -15  433.10   68.65
   1  -2  15  445.78   67.26
   1   2  15  486.28  195.40
  -1   2 -15  526.59  195.27
  -1   2 -15  500.52  195.24
   1  -2  15  457.61  195.27
   1   2  16  282.85   48.55
   1   2  16  218.58   46.28
  -1   2 -16  369.77  122.99
  -1   2 -16  304.57  122.89
   1  -2  16  332.56  123.10
   1  -2  16  272.02  122.84
   1   2  17   66.34   17.64
  -1   2 -17   50.15   16.05
   1  -2  17   86.06   18.10
  -1  -2 -17   71.05   27.01
  -1   2 -17   74.01   27.05
   1  -2  17   40.84   26.49
   1   2  18    6.85    6.68
  -1  -2 -18   12.88    7.19
   1  -2  18    3.78    7.77
  -1   2 -18    8.41    6.73
  -1  -2 -19  234.93   38.53
   1   2  19  208.81   94.30
  -1   2 -19  238.14   94.28
   1  -2  19  221.50   94.31
   1   2  20 1508.48  681.30
  -1  -2 -20 1806.57  681.26
  -1   2 -20 1772.07  681.29
   1  -2  20 1459.24  681.29
   1   2  21   22.41   10.61
  -1  -2 -21   32.75   10.54
  -1   2 -21   20.26   10.22
   1  -2  21   19.01   11.71
   1   2  22  330.94  149.76
  -1  -2 -22  435.36  149.74
   1  -2  22  298.51  149.73
  -1  -2 -23   62.36   12.94
   1   2  23   55.27   17.99
  -1   2 -23    0.39   16.91
   1  -2  23   45.23   17.95
   1   2  24  410.48   48.58
  -1  -2 -24  451.51   46.85
  -1   2 -24   -0.53  118.13
   1  -2  24  335.39  118.78
   1   2  25   38.23    9.36
  -1  -2 -25   -0.78    6.99
  -1   2 -25    1.69    7.38
   1  -2  25   29.25    8.99
  -1  -2 -26    0.32    3.38
   1   3   0    9.30    5.08
   1   3   0   10.33    5.14
  -1  -3   0    9.74    5.32
  -1  -3   0    9.31    5.10
  -1   3   0    9.84    4.80
  -1   3   0    9.60    4.75
   1  -3   0   11.24    4.78
   1  -3   0    8.47    4.69
   1   3   1  774.24   88.01
   1   3   1  763.72  268.44
  -1  -3  -1  628.71  268.41
  -1  -3  -1  665.93  268.44
  -1   3  -1 1032.85  268.51
  -1   3  -1  455.67  268.37
   1  -3   1  399.72  268.36
   1  -3   1  504.94  268.48
   1   3   2 3289.00  336.51
  -1  -3  -2 3288.99  336.69
   1   3   2 2691.08 1124.55
  -1  -3  -2 2792.08 1124.54
  -1   3  -2 2603.59 1124.56
  -1   3  -2 2442.99 1124.51
   1  -3   2 2125.77 1124.49
   1  -3   2 2679.32 1124.59
   1   3   3  422.08   68.67
  -1  -3  -3  440.69   68.54
   1   3   3  628.50  201.90
  -1  -3  -3  583.67  201.91
  -1   3  -3  487.04  201.76
  -1   3  -3  496.74  201.75
   1  -3   3  466.29  201.75
   1  -3   3  398.92  201.78
   1   3   4   97.82   23.27
  -1  -3  -4  114.20   23.43
   1   3   4  118.29   49.64
  -1  -3  -4  139.02   49.69
  -1   3  -4  119.98   49.49
  -1   3  -4  133.73   49.52
   1  -3   4  126.55   49.53
   1  -3   4  101.54   49.52
   1   3   5   71.40   16.46
   1   3   5   56.13   16.11
  -1  -3  -5   52.19   15.37
  -1  -3  -5   77.03   26.51
  -1   3  -5   60.59   26.07
  -1   3  -5   70.85   26.09
   1  -3   5   58.83   26.08
   1  -3   5   54.36   26.11
   1   3   6  814.96  326.13
   1   3   6  788.11  326.11
  -1  -3  -6  663.62  326.03
  -1  -3  -6  922.04  326.15
  -1   3  -6  718.88  325.98
  -1   3  -6  887.12  326.04
   1  -3   6  842.23  326.03
   1  -3   6  723.95  326.02
  -1  -3  -7 2939.59  317.70
   1   3   7 2690.42 1054.41
   1   3   7 2100.30 1054.32
  -1  -3  -7 2333.17 1054.31
  -1   3  -7 2708.98 1054.27
  -1   3  -7 2819.45 1054.31
   1  -3   7 2523.90 1054.26
   1  -3   7 2451.70 1054.29
   1   3   8 2290.49  371.87
  -1  -3  -8 2572.93  371.20
   1   3   8 2874.82 1243.87
  -1  -3  -8 3384.91 1243.89
  -1   3  -8 3026.58 1243.78
  -1   3  -8 3674.45 1243.85
   1  -3   8 3409.61 1243.85
   1  -3   8 2963.88 1243.80
   1   3   9    9.78    7.94
   1  -3   9   15.29    7.27
   1   3   9   17.94    8.51
  -1  -3  -9   21.68    8.65
  -1  -3  -9   16.06    8.24
  -1   3  -9   14.44    7.67
  -1   3  -9   22.76    8.25
   1  -3   9   17.51    7.94
   1   3  10  291.60   50.47
  -1   3 -10  406.47   50.96
   1   3  10  255.98  132.86
  -1  -3 -10  307.46  132.86
  -1  -3 -10  353.23  132.94
  -1   3 -10  320.78  132.75
   1  -3  10  341.18  132.86
   1  -3  10  312.68  132.78
   1   3  11    8.57    6.70
  -1  -3 -11   13.12    6.63
   1   3  11    4.47    5.08
  -1  -3 -11    3.97    5.39
  -1   3 -11    9.62    4.52
   1  -3  11   13.07    5.03
   1  -3  11    2.95    4.23
   1   3  12 1577.56  722.62
   1   3  12 1526.54  722.62
  -1  -3 -12 1917.05  722.63
  -1   3 -12 1809.28  722.52
  -1   3 -12 1978.30  722.58
   1  -3  12 1920.60  722.61
   1  -3  12 1538.92  722.50
   1  -3  13  152.93   29.99
   1   3  13  110.63   72.54
   1   3  13  185.72   72.81
  -1  -3 -13  204.27   72.80
  -1  -3 -13  156.09   72.62
  -1   3 -13  167.77   72.53
  -1   3 -13  214.09   72.68
   1  -3  13  221.10   72.77
   1   3  14  248.27   51.65
   1   3  14  335.59  139.87
  -1  -3 -14  397.93  139.87
  -1  -3 -14  292.31  139.74
  -1   3 -14  399.15  139.81
  -1   3 -14  346.71  139.68
   1  -3  14  422.96  139.90
   1  -3  14  284.06  139.61
   1   3  15  143.70   27.90
  -1  -3 -15  160.01   27.35
  -1   3 -15  185.42   57.88
  -1   3 -15  115.23   57.60
   1  -3  15  105.26   57.54
   1  -3  16  167.70   37.62
   1   3  16  300.59   95.98
  -1  -3 -16  269.33   95.76
  -1   3 -16  251.06   95.68
  -1   3 -16  188.72   95.51
   1  -3  16  230.49   95.63
   1   3  17  923.44  129.38
  -1  -3 -17 1075.09  127.71
  -1   3 -17  993.28  396.96
   1  -3  17  845.71  396.98
   1   3  18  572.23   86.41
  -1  -3 -18  755.39   85.31
  -1   3 -18  555.37   84.09
   1  -3  18  537.55  249.56
   1   3  19    8.63    7.87
  -1  -3 -19   10.74    7.15
   1  -3  19    7.67    7.94
  -1   3 -19    8.03    6.70
   1   3  20   48.94   15.91
  -1  -3 -20   62.46   14.86
  -1   3 -20   48.71   22.02
   1  -3  20   35.45   21.62
  -1  -3 -21  106.80   20.17
   1   3  21   78.10   35.24
   1  -3  21   56.99   34.82
   1   3  22  606.16  186.71
  -1  -3 -22  756.81  186.64
  -1   3 -22    1.11  186.04
   1  -3  22  468.10  186.60
   1   3  23    9.10    7.35
  -1  -3 -23   11.84    6.26
   1  -3  23    4.88    6.42
  -1   3 -23    0.25    4.39
   1   3  24  139.53   46.12
  -1  -3 -24  221.00   46.32
  -1   3 -24   -0.74   45.38
   1  -3  24   80.54   45.99
   1   3  25   50.05   11.94
  -1  -3 -25   -0.38   10.20
   1   4   0 1226.80  165.28
  -1  -4   0 1234.59  165.79
   1  -4   0 1306.71  166.63
   1   4   0 1389.44  536.62
  -1  -4   0 1534.98  536.68
  -1   4   0 1155.83  536.64
  -1   4   0 1283.08  536.59
   1  -4   0 1256.66  536.67
   1   4   1  151.07   30.80
  -1  -4  -1  152.14   30.60
   1  -4   1  151.87   33.56
   1   4   1  229.47   72.91
  -1  -4  -1  205.47   72.93
  -1   4  -1  237.93   72.98
  -1   4  -1  133.37   72.78
   1  -4   1  146.18   72.82
   1   4   2   55.42   11.11
   1   4   2   37.51   10.80
  -1  -4  -2   31.55   10.80
  -1  -4  -2   35.46   11.23
  -1   4  -2   34.94   14.63
  -1   4  -2   27.93   14.53
   1  -4   2   24.57   14.49
   1  -4   2   25.71   14.68
   1   4   3  218.41   38.76
  -1  -4  -3  236.83   39.47
   1   4   3  255.15   98.26
  -1  -4  -3  216.31   98.24
  -1   4  -3  289.13   98.27
  -1   4  -3  243.12   98.17
   1  -4   3  224.91   98.19
   1  -4   3  215.73   98.27
   1   4   4 1405.60  189.00
  -1  -4  -4 1281.40  188.57
   1   4   4 1714.87  614.10
  -1  -4  -4 1633.24  614.14
  -1   4  -4 1477.07  614.02
  -1   4  -4 1589.49  614.01
   1  -4   4 1459.71  614.01
   1  -4   4 1342.48  614.05
   1   4   5 1334.20  198.08
   1   4   5 1814.78  644.73
  -1  -4  -5 1431.77  644.62
  -1  -4  -5 1956.10  644.81
  -1   4  -5 1458.68  644.57
  -1   4  -5 1558.57  644.56
   1  -4   5 1589.85  644.59
   1  -4   5 1496.97  644.61
   1   4   6  907.89  133.36
  -1  -4  -6  959.53  132.96
   1   4   6  970.33  419.20
  -1  -4  -6 1206.09  419.26
  -1   4  -6 1022.45  419.07
  -1   4  -6 1091.49  419.10
   1  -4   6 1042.86  419.12
   1  -4   6  917.55  419.13
   1   4   7   61.92   16.23
  -1  -4  -7   66.95   15.29
   1   4   7   60.85   24.95
  -1  -4  -7   54.61   25.00
  -1   4  -7   59.51   24.77
  -1   4  -7   66.16   24.84
   1  -4   7   46.44   24.78
   1  -4   7   54.60   24.89
   1   4   8  343.79   61.43
  -1  -4  -8  374.76   59.90
   1   4   8  396.84  170.98
  -1  -4  -8  467.72  171.01
  -1   4  -8  441.79  170.85
  -1   4  -8  473.25  170.89
   1  -4   8  405.26  170.87
   1  -4   8  394.48  170.89
  -1  -4  -9  613.99   91.83
   1  -4   9  633.19   91.93
  -1  -4  -9  677.32  275.88
  -1   4  -9  658.87  275.82
  -1   4  -9  704.20  275.87
   1  -4   9  703.83  275.85
   1   4  10  930.03  152.33
  -1   4 -10 1241.87  151.72
  -1  -4 -10 1139.24  486.20
  -1   4 -10 1426.47  486.18
   1  -4  10 1362.39  486.22
   1  -4  10 1008.45  486.09
  -1  -4 -11   86.08   17.41
  -1  -4 -11   73.27   18.21
  -1   4 -11   67.91   17.18
   1   4  11   61.72   31.24
   1   4  11   81.65   31.21
   1  -4  11   86.17   31.11
   1  -4  11   58.29   30.88
   1   4  12   43.35   12.44
  -1  -4 -12   50.00   12.06
   1   4  12   27.56   16.57
  -1  -4 -12   29.82   16.73
  -1   4 -12   33.59   16.43
  -1   4 -12   49.60   16.67
   1  -4  12   41.31   16.73
   1  -4  12   31.02   16.45
   1   4  13  431.14   68.02
  -1  -4 -13  518.41  191.85
  -1   4 -13  400.32  191.75
  -1   4 -13  597.59  191.95
   1  -4  13  478.35  191.85
   1  -4  13  371.24  191.77
   1   4  14  492.30   67.81
   1  -4  14  478.05   67.37
  -1  -4 -14  608.59  190.23
  -1   4 -14  325.74  190.03
  -1   4 -14  543.48  190.15
   1  -4  14  327.36  190.05
   1   4  15  285.79   47.12
  -1  -4 -15  312.89   45.95
  -1   4 -15  294.66  121.81
   1  -4  15  279.21  121.90
  -1   4 -16  656.92   95.98
   1   4  16  635.56  287.07
  -1  -4 -16  791.36  287.05
   1  -4  16  670.59  287.14
   1   4  17   49.39   15.57
  -1  -4 -17   69.13   15.29
  -1   4 -17   54.96   24.08
   1  -4  17   47.01   24.22
   1   4  18   10.32    6.90
  -1  -4 -18   10.68    6.60
  -1   4 -18    4.68    6.77
   1  -4  18    4.93    6.12
   1   4  19  217.15   94.23
  -1  -4 -19  293.29   94.21
  -1   4 -19  215.44   94.16
   1  -4  19  169.37   94.18
   1   4  20  278.04   89.08
  -1  -4 -20  373.81   89.08
  -1   4 -20    0.26   88.48
   1  -4  20  225.45   89.07
   1   4  21   18.03    7.90
  -1  -4 -21   20.52    7.58
  -1   4 -21   -0.58    6.30
   1  -4  21    8.42    7.49
   1   4  22   52.18   13.89
   1  -4  22   29.26   14.20
  -1  -4 -22   72.64   17.84
  -1   4 -22   -0.80   17.12
   1   4  23  120.90   29.39
  -1  -4 -23  159.23   27.57
   1   4  24   59.17   36.98
  -1  -4 -24  108.78   37.22
   1   5   0   14.65    4.21
  -1  -5   0    2.03    4.18
   1   5   0    4.74    4.15
  -1  -5   0    1.41    4.70
  -1   5   0    1.71    3.70
  -1   5   0    4.15    3.72
   1  -5   0    2.52    3.96
   1  -5   0    1.15    3.92
   1   5   1   89.44   22.14
  -1  -5  -1   89.10   22.45
   1   5   1  163.89   47.32
  -1  -5  -1   98.53   47.29
  -1   5  -1  166.61   47.39
   1  -5   1  106.96   47.21
   1  -5   1   78.95   47.40
   1   5   2 1242.42  157.81
  -1  -5  -2 1025.94  157.46
  -1  -5  -2 1371.32  159.08
   1  -5   2 1135.84  156.66
   1   5   2 1320.27  503.45
  -1   5  -2 1268.16  503.44
  -1   5  -2 1209.70  503.34
   1  -5   3  799.92  119.24
   1   5   3  903.64  364.83
   1   5   3  923.94  364.85
  -1  -5  -3  813.78  364.82
  -1  -5  -3  924.30  364.90
  -1   5  -3  918.19  364.81
  -1   5  -3  903.37  364.76
   1  -5   3  866.17  364.79
   1   5   4  992.37  128.95
   1   5   4  887.06  127.67
  -1  -5  -4  870.00  127.56
  -1  -5  -4 1035.17  130.52
  -1   5  -4 1049.72  402.74
  -1   5  -4 1067.77  402.67
   1  -5   4  959.26  402.68
   1  -5   4  959.93  402.81
  -1  -5  -5   11.31    9.46
  -1   5  -5   34.20    8.65
  -1   5  -5    1.40    8.59
   1  -5   5   36.93    8.91
   1  -5   5    6.64    8.51
   1   5   6  179.71   41.65
  -1  -5  -6  204.18   42.15
   1   5   6  412.78  105.55
  -1  -5  -6  254.98  105.40
  -1   5  -6  205.55  105.31
  -1   5  -6  237.56  105.30
   1  -5   6  303.86  105.41
   1  -5   6  203.45  105.36
   1   5   7 1397.47  166.15
  -1  -5  -7 1500.93  166.01
   1   5   7  991.57  531.77
  -1  -5  -7 1263.67  531.83
  -1   5  -7 1325.13  531.74
  -1   5  -7 1401.32  531.75
   1  -5   7 1203.02  531.74
   1  -5   7 1214.36  531.79
   1   5   8   75.02   21.75
   1   5   8   99.42   21.56
  -1  -5  -8  123.63   21.62
  -1   5  -8  102.95   42.36
  -1   5  -8  116.12   42.46
   1  -5   8  100.93   42.47
   1  -5   8   87.60   42.44
   1   5   9  117.37   24.76
  -1  -5  -9  134.67   24.04
   1  -5   9  109.88   24.77
  -1   5  -9  105.57   48.98
  -1   5  -9  125.30   49.08
   1  -5   9  113.86   49.17
   1  -5  10   55.25   16.15
   1   5  10   59.99   23.97
  -1  -5 -10   69.88   24.17
  -1   5 -10   54.00   23.51
  -1   5 -10   48.03   23.72
   1  -5  10   47.45   23.58
   1   5  11   45.01   12.78
  -1  -5 -11   41.62   10.98
  -1   5 -11   21.91   13.58
  -1   5 -11   29.31   14.04
   1  -5  11   31.91   14.48
   1  -5  11   16.98   13.70
   1  -5  12  230.46   49.95
   1   5  12  473.84  128.04
  -1  -5 -12  285.67  127.75
  -1   5 -12  249.87  127.73
   1   5  13  481.58  119.52
  -1  -5 -13  272.90  119.18
  -1   5 -13  216.85  119.14
   1  -5  13  189.85  119.18
   1   5  14  469.43  218.47
  -1  -5 -14  603.26  218.42
  -1   5 -14  564.77  218.54
   1  -5  14  446.31  218.50
   1   5  15  223.70   97.03
  -1  -5 -15  268.69   97.01
  -1   5 -15  247.97   97.04
   1  -5  15  182.71   96.96
   1   5  16  273.18   46.65
  -1  -5 -16  366.79   45.49
   1  -5  16  238.70   47.65
  -1   5 -16  269.72  121.06
   1   5  17  565.89  268.64
  -1  -5 -17  790.45  268.67
   1  -5  17  544.01  268.79
   1   5  18  623.02   68.80
  -1  -5 -18  770.26   67.01
  -1   5 -18   -1.85  191.41
   1  -5  18  408.65  191.91
   1   5  19    6.53    5.83
  -1  -5 -19   10.97    6.26
  -1   5 -19    0.89    5.16
   1  -5  19    3.52    6.40
   1   5  20   22.24    9.11
  -1   5 -20    0.61    7.95
  -1  -5 -20   32.20    9.89
   1  -5  20   13.26    9.97
   1   5  21   11.78    8.06
  -1  -5 -21   14.71    8.46
   1   5  22   59.08   19.00
  -1  -5 -22   86.89   18.18
   1  -6   0  114.75   27.58
   1  -6   0   88.15   29.30
   1   6   0  210.49   62.73
  -1  -6   0  150.74   62.68
  -1   6   0  145.52   62.69
  -1   6   0  168.82   62.66
   1  -6   1  227.17   51.56
   1   6   1  376.06  133.81
  -1  -6  -1  320.54  133.82
  -1   6  -1  273.33  133.83
  -1   6  -1  399.63  133.84
   1  -6   1  296.34  133.78
  -1  -6  -2   92.03   19.71
  -1   6  -2   95.08   18.78
   1  -6   2   86.48   22.04
   1   6   2   92.01   37.17
  -1   6  -2   79.44   37.23
   1  -6   2   83.20   37.15
   1   6   3  190.63   28.07
  -1  -6  -3  163.55   28.22
  -1   6  -3  126.62   27.72
  -1   6  -3  153.77   62.84
   1  -6   3  155.55   62.83
   1  -6   3   93.00   62.90
  -1   6  -4  484.23   69.98
   1   6   4  649.90  204.72
  -1  -6  -4  522.72  204.67
  -1   6  -4  454.22  204.60
   1  -6   4  473.36  204.58
   1  -6   4  356.81  204.67
   1   6   5  802.21   96.24
  -1  -6  -5  765.49   96.04
  -1   6  -5  770.60   95.57
  -1   6  -5  657.40  291.04
   1  -6   5  682.40  291.03
   1  -6   5  512.82  291.09
   1   6   6 1537.54  197.25
  -1  -6  -6 1740.23  197.16
  -1   6  -6 1358.31  642.35
  -1   6  -6 1793.51  642.33
   1  -6   6 1553.24  642.35
   1  -6   6 1203.00  642.42
   1   6   7   65.31   16.74
  -1  -6  -7   69.74   16.26
  -1   6  -7   55.29   28.01
   1  -6   7   75.28   28.18
   1   6   8  450.08   64.75
  -1  -6  -8  469.44   64.09
  -1   6  -8  482.90  184.70
   1  -6   8  381.12  184.69
   1   6   9  144.17   58.58
  -1  -6  -9  160.13   58.73
  -1   6  -9  135.98   58.53
   1  -6   9  118.69   58.65
   1   6  10  830.91  377.45
  -1  -6 -10 1094.72  377.52
  -1   6 -10  956.04  377.45
   1  -6  10  764.83  377.42
   1   6  11   21.01   10.13
  -1  -6 -11   26.17   11.12
  -1   6 -11   21.20   10.29
   1  -6  11   16.11   10.40
   1   6  12   58.09   16.37
  -1  -6 -12   78.56   16.45
  -1   6 -12   59.95   27.15
   1  -6  12   54.28   27.64
   1   6  13    1.24    4.19
  -1  -6 -13    0.26    4.96
   1  -6  13    3.72    4.68
  -1   6 -13    3.20    5.54
   1   6  14  200.88   35.84
  -1  -6 -14  260.17   34.94
  -1   6 -14  179.74   83.66
   1  -6  14  152.03   83.72
   1   6  15  523.50   77.52
  -1  -6 -15  660.29   75.65
   1  -6  15  376.02  219.88
   1   6  16  581.95  159.27
  -1  -6 -16  691.86  159.21
  -1   6 -16    0.41  158.62
   1  -6  16  326.07  159.09
   1   6  17   76.27   16.36
  -1  -6 -17  106.07   15.32
  -1   6 -17    0.20   22.63
   1  -6  17   40.66   23.53
   1   6  18   41.50   20.91
  -1  -6 -18   51.16   20.73
   1   6  19  143.63   31.04
  -1  -6 -19  153.75   28.47
   1   6  20  123.41   28.05
  -1  -6 -20  134.27   25.72
   1   7   0   10.14    4.70
  -1  -7   0    7.93    5.42
  -1   7   0    0.82    5.42
   1  -7   0    1.59    5.95
  -1   7  -1  208.98   36.22
   1   7   1  264.63   92.64
  -1  -7  -1  245.22   92.67
   1  -7   1  176.09   92.56
   1   7   2  122.76   19.73
  -1  -7  -2   84.43   19.68
  -1   7  -2   61.54   19.57
   1  -7   2   89.20   38.01
   1   7   3  555.66  206.93
  -1  -7  -3  516.95  206.96
  -1   7  -3  512.29  206.92
   1  -7   3  411.26  206.92
   1  -7   4  273.19   50.75
   1   7   4  321.54  135.57
  -1  -7  -4  375.36  135.71
  -1   7  -4  333.15  135.58
   1   7   5   45.87   14.73
  -1  -7  -5   33.29   15.17
  -1   7  -5   26.06   14.43
   1  -7   5   24.16   14.54
   1   7   6  577.40  226.77
  -1  -7  -6  609.61  226.79
  -1   7  -6  557.15  226.70
   1  -7   6  445.04  226.72
   1  -7   7  737.49  122.63
   1   7   7  886.83  379.55
  -1  -7  -7 1090.05  379.60
  -1   7  -7  935.82  379.52
  -1  -7  -8  286.90   39.68
   1   7   8  242.35   98.51
  -1   7  -8  247.53   98.52
   1  -7   8  175.08   98.48
   1   7   9  290.23   48.64
  -1  -7  -9  387.19   48.61
  -1   7  -9  320.56   48.97
   1  -7   9  250.38  130.12
   1   7  10    0.52    4.92
  -1  -7 -10    1.17    5.58
  -1   7 -10    5.18    4.38
   1  -7  10    0.46    5.04
   1  -7  11   86.15   20.45
   1   7  11  123.46   37.80
  -1  -7 -11  148.31   37.91
  -1   7 -11    1.46   37.25
   1   7  12   32.03    9.74
  -1  -7 -12   36.00    9.52
   1  -7  12   15.48   10.28
  -1   7 -12    0.62    9.47
   1   7  13  530.42   56.53
  -1  -7 -13  625.01   55.73
   1  -7  13  328.83   58.28
  -1   7 -13   -0.22  152.08
   1   7  14  369.86   45.29
  -1  -7 -14  521.78   44.87
  -1   7 -14    1.17  113.52
   1  -7  14  223.56  114.15
   1   7  15   68.46   37.15
  -1  -7 -15  105.83   37.42
   1   7  16   91.43   24.44
  -1  -7 -16  131.85   24.09
   1   7  17  117.02   30.43
  -1  -7 -17  195.22   30.15
   1   7  18  138.25   35.69
  -1  -7 -18  247.84   35.54
   1   8   0   51.07    9.98
  -1  -8   0   37.91   10.66
   1  -8   0   22.88   10.88
  -1   8   0    0.76   12.01
  -1  -8  -1  465.48   49.63
   1   8   1  453.31  131.35
   1  -8   1  329.13  131.45
   1  -8   2   52.80   15.57
   1   8   2   96.85   24.86
  -1  -8  -2   82.77   25.06
  -1   8  -2    0.33   24.25
   1   8   3   96.94   22.47
  -1  -8  -3   71.57   22.53
  -1   8  -3   -0.64   21.70
   1  -8   3   43.21   22.44
   1   8   4  212.85   46.96
  -1  -8  -4  134.22   46.83
  -1   8  -4   -0.06   46.25
   1  -8   4  107.56   46.92
   1   8   5  533.65  142.59
  -1  -8  -5  500.48  142.62
  -1   8  -5    0.09  142.13
   1  -8   5  345.19  142.68
   1   8   6  297.28   81.59
  -1  -8  -6  315.51   81.73
  -1   8  -6    0.53   81.13
   1  -8   6  175.17   81.67
   1   8   7   57.62   11.71
  -1  -8  -7   60.91   12.14
  -1   8  -7   -0.76   14.93
   1  -8   7   24.43   15.97
   1   8   8  471.73  130.01
  -1  -8  -8  529.13  130.12
  -1   8  -8    0.19  129.50
   1  -8   8  285.07  130.06
   1   8   9  173.75   24.83
  -1  -8  -9  195.72   24.61
  -1   8  -9   -0.05   48.75
   1   8  10   31.44   14.53
  -1  -8 -10   32.66   14.74
   1   8  11  227.09  104.78
  -1  -8 -11  275.75  104.86
   1   8  12    0.70    3.94
  -1  -8 -12    2.63    4.71
   1   8  13    5.31    4.22
  -1  -8 -13    3.04    4.90
   1   8  14    9.00    5.91
  -1  -8 -14   11.40    6.51
   1   9   0   94.70   37.35
  -1  -9   0   81.78   37.52
   1   9   1  164.38   30.11
  -1  -9  -1  166.32   68.96
   1   9   2   39.94   11.22
  -1  -9  -2   27.19   15.35
   1   9   3  109.69   45.06
  -1  -9  -3  105.05   45.21
   1   9   4   91.89   39.80
  -1  -9  -4   98.39   40.02
  -1  -9  -5   43.74   12.64
   1   9   5   35.82   17.16
   1   9   6   47.10   14.08
  -1  -9  -6   52.73   14.37
   1   9   7   87.43   31.73
  -1  -9  -7   62.39   31.75
   2   0   0 3801.17 1382.99
   2   0   0 3414.86 1382.98
  -2   0   0 2740.23 1382.94
  -2   0   0 3543.20 1382.98
   2   0   1    2.00    1.65
   2   0   1    1.91    2.11
  -2   0  -1    1.13    1.87
  -2   0  -1    0.59    1.53
   2   0   2    3.64    2.46
   2   0   2    3.62    2.36
  -2   0  -2    4.49    2.44
   2   0   3    0.40    2.07
   2   0   3    1.58    1.48
  -2   0  -3    0.82    1.82
  -2   0  -3    3.74    1.90
   2   0   4 3929.36 1343.39
   2   0   4 2985.25 1343.28
  -2   0  -4 2481.16 1343.27
  -2   0  -4 4069.13 1343.39
   2   0   5    2.97    2.48
   2   0   5    4.70    2.23
  -2   0  -5    3.15    2.34
  -2   0  -5    0.93    2.48
   2   0   6  140.06   49.42
   2   0   6   92.46   49.36
  -2   0  -6   93.12   49.35
  -2   0  -6  154.95   49.44
   2   0   7    0.41    2.10
   2   0   7    1.41    1.87
  -2   0  -7    0.38    1.95
   2   0   8    6.55    5.36
   2   0   8   11.07    5.47
  -2   0  -8   12.61    5.59
  -2   0  -8   13.94    5.82
   2   0   9    0.48    2.09
   2   0   9    0.48    2.18
  -2   0  -9   -0.08    1.91
  -2   0  -9    0.15    2.04
   2   0  10  618.58  437.86
   2   0  10 1427.25  438.00
  -2   0 -10  731.29  437.84
  -2   0 -10 1578.06  437.99
   2   0  11   -0.35    2.65
   2   0  11   -0.40    1.74
  -2   0 -11   -0.57    2.75
  -2   0 -11    0.06    2.63
   2   0  12    7.58    5.53
   2   0  12    9.69    5.47
  -2   0 -12    9.37    5.86
  -2   0 -12   17.46    5.74
  -2   0 -13    0.56    3.99
   2   0  13    1.65    3.08
   2   0  13    0.53    2.89
  -2   0 -13    0.78    2.62
   2   0  14 1979.88  711.82
  -2   0 -14 1482.94  711.78
   2   0  15    2.45    3.28
   2   0  15   -0.39    2.81
  -2   0 -15   -1.76    5.57
  -2   0 -15    0.80    2.95
   2   0  16  311.53  165.77
  -2   0 -16  477.95  165.89
   2   0  17    1.50    4.87
  -2   0 -17    0.22    6.27
   2   0  18    7.07    6.90
  -2   0 -18   12.62    8.13
   2   0  19   -1.00    5.20
  -2   0 -19    1.17    6.74
   2   0  20  511.21  107.41
  -2   0 -20  968.28  319.26
  -2   0 -21   -0.20    2.50
   2   0  21   -0.14    4.97
   2   0  22   88.52   14.62
  -2   0 -22    0.75   16.94
   2   1   0  209.49   29.63
   2   1   0  172.64   70.92
  -2  -1   0  173.32   70.88
  -2  -1   0  175.41   70.96
  -2   1   0  189.39   70.84
  -2   1   0  136.00   70.81
   2  -1   0  141.14   70.82
  -2  -1  -1   85.14   17.46
  -2  -1  -1   82.89   18.11
   2   1   1   77.58   33.94
   2   1   1   79.57   33.93
  -2  -1  -2 2722.26  426.08
   2   1   2 4187.74 1438.34
   2   1   2 3083.48 1438.25
  -2  -1  -2 4228.65 1438.35
   2   1   3    2.63    2.89
   2   1   3    0.29    2.51
  -2  -1  -3    3.78    2.66
  -2  -1  -3    3.46    3.05
   2   1   4   27.40   10.90
   2   1   4   18.94   10.56
  -2  -1  -4   21.80   10.60
  -2  -1  -4   32.58   11.08
   2   1   5   74.52   29.08
   2   1   5   62.89   28.98
  -2  -1  -5   60.14   28.97
  -2  -1  -5   81.98   29.12
   2   1   6  258.26   37.23
  -2  -1  -6  188.99   35.41
   2   1   6  168.30   89.69
  -2  -1  -6  270.13   89.84
   2   1   7   56.40   20.17
   2   1   7   37.10   19.90
  -2  -1  -7   39.30   19.91
  -2  -1  -7   57.71   20.04
   2   1   8 1006.96  581.89
  -2  -1  -8 1134.62  581.88
  -2  -1  -8 2056.14  582.03
  -2   1  -8 1106.00  581.79
  -2   1  -8 2014.75  581.80
   2  -1   8  855.71  581.79
   2  -1   8 1673.58  581.80
   2   1   9  136.79   24.82
   2   1   9   89.11   51.81
  -2  -1  -9   87.69   51.69
  -2  -1  -9  172.86   51.86
  -2   1  -9   68.76   51.59
  -2   1  -9  195.44   51.70
   2  -1   9   59.51   51.64
   2  -1   9  175.21   51.66
   2   1  10  495.50  159.90
   2   1  10  199.70  159.79
  -2  -1 -10  274.75  159.75
  -2   1 -10  250.79  159.72
  -2   1 -10  681.28  159.83
   2  -1  10  212.88  159.74
   2  -1  10  571.35  159.79
   2   1  11    2.82    4.34
   2   1  11    1.59    3.17
  -2  -1 -11    0.81    3.47
  -2  -1 -11    3.43    3.88
  -2   1 -11    1.89    2.86
  -2   1 -11    2.92    3.16
   2  -1  11    0.93    2.40
   2  -1  11    2.88    2.50
   2   1  12 2538.52  839.63
   2   1  12 1310.84  839.52
  -2  -1 -12 1680.62  839.50
  -2  -1 -12 3067.69  839.73
  -2   1 -12 1130.95  839.47
  -2   1 -12 2993.43  839.53
   2  -1  12  897.38  839.45
   2  -1  12 2526.72  839.52
  -2  -1 -13    4.70    5.03
   2   1  13    3.74    4.52
   2   1  13    5.02    4.17
  -2  -1 -13    4.41    3.85
  -2   1 -13    4.37    5.00
  -2   1 -13    7.42    3.88
   2  -1  13    4.74    3.94
   2  -1  13    7.58    3.49
   2   1  14   58.01   18.07
   2   1  14   58.76   30.37
  -2  -1 -14   79.12   30.54
  -2  -1 -14   78.91   30.46
  -2   1 -14   64.07   30.44
  -2   1 -14   98.99   30.47
   2  -1  14   42.40   30.42
   2  -1  14   83.60   30.40
   2   1  15   59.27   18.26
   2   1  15   66.44   18.32
  -2  -1 -15   86.35   30.63
  -2  -1 -15   63.28   30.52
  -2   1 -15   72.32   30.54
  -2   1 -15   97.28   30.50
   2  -1  15   42.93   30.47
   2  -1  15   75.58   30.45
   2   1  16   80.02   40.27
  -2  -1 -16  126.77   40.39
  -2   1 -16   99.04   40.31
  -2   1 -16   96.53   40.21
   2  -1  16   57.89   40.23
   2  -1  16  103.10   40.19
   2   1  17   86.79   44.05
  -2  -1 -17  142.44   44.19
  -2   1 -17  113.66   44.10
   2  -1  17   64.30   44.04
  -2  -1 -18  142.92   22.16
   2   1  18   79.86   42.73
  -2   1 -18  115.40   42.84
   2  -1  18   57.46   42.73
   2   1  19   80.51   42.85
  -2  -1 -19  145.22   43.05
  -2   1 -19  110.96   42.98
   2  -1  19   55.44   42.86
  -2  -1 -20   -0.07   23.49
   2   1  20  144.55   49.69
  -2   1 -20  217.10   49.91
   2  -1  20  110.88   49.68
  -2   1 -21    0.35    3.25
   2   1  21    5.60    4.73
  -2  -1 -21    0.44    2.38
   2  -1  21    1.21    4.81
  -2  -1 -22   -1.40   33.79
  -2   1 -22    0.86   33.79
   2  -1  22  142.16   35.05
  -2  -1 -23   -0.27    2.70
   2   1  23    1.86    4.75
   2   2   0 7364.39  723.47
   2   2   0 5001.89  722.52
  -2  -2   0 8110.98  725.27
  -2  -2   0 4345.09 2461.45
   2   2   1    5.00    4.33
   2   2   1    5.00    4.12
  -2  -2  -1    5.10    4.19
  -2  -2  -1    4.99    3.95
   2   2   2  370.01   52.58
   2   2   2  336.05  144.47
  -2  -2  -2  316.30  144.43
  -2  -2  -2  388.29  144.52
   2   2   3    1.25    4.93
   2   2   3    1.49    4.54
  -2  -2  -3   17.94    4.43
  -2  -2  -3    1.64    4.12
   2   2   4 2046.17  831.19
   2   2   4 1869.93  831.17
  -2  -2  -4 1830.33  831.14
  -2  -2  -4 2368.63  831.23
  -2  -2  -5 1020.05   99.63
   2   2   5  788.92  293.29
   2   2   5  589.21  293.14
  -2  -2  -5  599.95  293.13
   2   2   6  170.82   28.48
   2   2   6  116.55   61.40
  -2  -2  -6  127.15   61.40
  -2  -2  -6  193.66   61.58
   2   2   7  103.96   25.07
  -2  -2  -7  109.63   24.70
  -2  -2  -7  166.67   26.22
   2   2   7  145.82   54.07
   2   2   8   46.23   13.36
   2   2   8   45.55   19.88
  -2  -2  -8   47.61   20.04
   2   2   9  124.63   22.66
   2   2   9   77.52   22.29
  -2  -2  -9   82.81   21.54
  -2  -2  -9  123.41   42.76
   2   2  10 2170.47  609.26
   2   2  10 1422.60  609.17
  -2  -2 -10 1517.94  609.09
  -2   2 -10  914.16  608.93
   2   2  11    8.31    4.91
   2   2  11    8.37    5.24
  -2  -2 -11    6.30    4.85
  -2  -2 -11   10.92    5.30
  -2   2 -11    5.27    4.20
  -2   2 -11    9.62    3.99
   2  -2  11    3.34    3.88
   2  -2  11    8.56    3.93
   2   2  12  162.12   58.76
   2   2  12   99.27   58.73
  -2  -2 -12  168.63   58.72
  -2  -2 -12  207.42   58.86
  -2   2 -12   95.56   58.56
   2  -2  12   61.76   58.56
   2  -2  12  166.31   58.51
  -2  -2 -13   22.27    8.08
   2   2  13   18.11    8.62
   2   2  13   14.22    8.64
  -2   2 -13   20.83    8.04
   2  -2  13    7.10    8.08
   2  -2  13   20.38    7.92
   2   2  14  792.50  116.70
  -2  -2 -14 1064.02  359.00
  -2   2 -14  649.60  358.90
  -2   2 -14 1228.24  358.92
   2  -2  14  417.89  358.89
   2  -2  14  856.05  358.85
   2   2  15   74.99   19.98
  -2  -2 -15  118.69   36.14
  -2   2 -15   76.93   35.89
  -2   2 -15  107.35   35.89
   2  -2  15   40.31   35.85
   2  -2  15   73.74   35.72
   2   2  16   64.32   16.97
  -2  -2 -16   94.72   27.04
  -2   2 -16   60.52   26.93
   2  -2  16   31.36   26.88
   2  -2  16   52.49   26.54
   2   2  17    6.09    5.90
  -2  -2 -17    6.31    5.73
  -2   2 -17    3.33    6.22
   2  -2  17    5.84    6.33
   2   2  18   92.43   22.96
  -2  -2 -18  149.27   42.39
  -2   2 -18   87.99   42.29
   2  -2  18   51.48   42.29
   2   2  19   59.95   18.22
  -2  -2 -19  104.16   29.19
  -2   2 -19   58.02   29.32
   2  -2  19   36.60   29.40
   2   2  20  297.60   35.04
  -2  -2 -20   -0.06   75.33
  -2   2 -20  289.21   76.13
   2  -2  20  182.37   76.03
   2   2  21   22.46    6.60
  -2  -2 -21   -0.93    4.00
  -2   2 -21   -1.20    5.09
   2  -2  21    7.19    6.47
  -2  -2 -22    0.54    5.41
   2   2  22   17.34    6.95
  -2  -2 -23   -0.48    3.39
   2   3   0    7.74    5.75
  -2  -3   0    8.19    6.02
   2   3   0   12.38    5.50
  -2  -3   0   14.75    5.78
  -2   3   0    5.55    4.57
   2   3   1   76.92   36.74
   2   3   1   83.88   36.76
  -2  -3  -1  103.93   36.79
  -2  -3  -1   83.16   36.81
   2   3   2  871.94  124.71
  -2  -3  -2  904.92  124.68
  -2  -3  -2 1119.86  126.22
   2   3   2  962.87  395.10
   2   3   3  100.88   22.33
   2   3   3   98.31   43.67
  -2  -3  -3   98.66   43.71
  -2  -3  -3  125.56   43.85
   2   3   4   75.60   18.43
  -2  -3  -4   73.68   18.17
   2   3   4   81.88   33.64
  -2  -3  -4   89.52   33.72
  -2  -3  -5  225.10   32.29
   2   3   5  159.49   70.04
   2   3   5  158.84   69.96
  -2  -3  -5  149.16   69.94
   2   3   6  764.69  377.19
  -2  -3  -6  795.84  377.18
  -2  -3  -6 1306.38  377.45
  -2  -3  -7 1060.45  105.39
   2   3   7  806.21  320.54
   2   3   7  659.94  320.45
  -2  -3  -7  651.52  320.42
   2   3   8 1005.91  156.80
  -2  -3  -8 1050.21  156.06
   2   3   8 1223.27  500.34
  -2  -3  -8 1608.87  500.41
   2   3   9   12.60    7.70
  -2  -3  -9   17.38    7.99
  -2  -3  -9   15.36    7.54
   2   3  10   19.05    8.56
   2   3  10   16.03    8.48
  -2  -3 -10   15.61    8.89
  -2  -3 -10   17.96    8.43
   2   3  11   11.12    7.50
   2   3  11   10.93    7.03
  -2  -3 -11   12.35    6.99
  -2  -3 -11    9.32    6.87
  -2  -3 -12 1406.95  105.85
   2   3  12 1193.05  323.52
  -2   3 -12  434.48  323.10
  -2   3 -12  661.45  323.09
   2  -3  12  190.15  323.10
   2   3  13   13.06    6.35
  -2  -3 -13   13.62    5.31
  -2   3 -13    5.54    4.47
  -2   3 -13    4.75    3.78
   2  -3  13    2.34    3.85
   2  -3  13    3.17    3.56
   2   3  14  185.41   54.86
  -2  -3 -14  227.83   54.75
  -2   3 -14  106.10   54.48
  -2   3 -14  125.17   54.37
   2  -3  14   28.78   54.46
   2  -3  14   74.51   54.35
   2   3  15  136.22   42.95
  -2  -3 -15  155.45   42.64
  -2   3 -15   74.81   42.48
  -2   3 -15  125.55   42.47
   2  -3  15   19.11   42.42
   2  -3  15   59.02   42.30
  -2  -3 -16   64.77   18.03
  -2   3 -16   33.30   18.08
   2  -3  16    9.16   17.87
  -2  -3 -17  248.10   30.73
   2   3  17  211.18   70.84
  -2   3 -17  122.06   70.60
   2  -3  17   43.17   70.54
   2   3  18  283.42   39.21
  -2  -3 -18  320.05   93.72
  -2   3 -18  155.73   93.68
   2  -3  18   65.14   93.63
   2   3  19    5.23    5.80
  -2   3 -19    0.20    6.53
   2  -3  19    0.98    5.42
   2   3  20   30.93    8.70
  -2  -3 -20    0.33    6.44
   2   3  21   26.66    8.11
  -2  -3 -21    0.38    5.82
   2   3  22  232.17   24.06
  -2  -3 -22    0.82   40.18
   2   4   0 1128.17  131.47
   2   4   0 1045.72  130.04
  -2  -4   0 1012.46  130.34
  -2  -4   0 1230.24  132.56
  -2   4   0 1153.27  415.07
  -2   4   0  914.82  415.09
   2  -4   0  898.89  415.03
   2  -4   0  648.47  415.08
   2   4   1    5.20    4.70
   2   4   1    5.69    4.62
  -2  -4  -1    8.47    4.91
  -2  -4  -1    6.00    4.26
  -2   4  -1    5.20    3.06
  -2   4  -1    6.88    3.40
   2  -4   1    4.78    3.09
   2  -4   1    4.41    3.11
   2   4   2   18.72   11.96
   2   4   2   32.42   12.24
  -2  -4  -2   33.67   12.39
  -2  -4  -2   20.62   12.11
   2   4   3  153.48   67.19
   2   4   3  161.18   67.11
  -2  -4  -3  169.60   67.17
  -2  -4  -3  159.90   67.26
  -2  -4  -4  736.08   96.96
   2   4   4  672.04  289.93
   2   4   4  708.34  289.91
  -2  -4  -4  699.30  289.92
   2   4   5  907.80  110.55
  -2  -4  -5  809.83  109.96
   2   4   5  747.95  339.64
   2   4   6  243.98   42.82
  -2  -4  -6  321.60   43.49
   2   4   6  248.39  105.27
  -2  -4  -6  222.94  105.25
   2   4   7   27.42   10.63
   2   4   7   29.32   10.17
  -2  -4  -7   27.48   10.17
  -2  -4  -7   31.92   13.08
   2   4   8   24.22    9.53
  -2  -4  -8   24.51   11.40
   2   4   9 1086.62  472.41
  -2  -4  -9 1196.29  472.39
   2   4  10  231.19   39.66
  -2  -4 -10  248.24   39.37
  -2  -4 -11   14.82    7.45
   2   4  11    7.59    6.41
   2   4  12   59.03   17.27
  -2  -4 -12   77.54   29.60
   2   4  13   65.41   32.77
  -2  -4 -13   88.03   33.06
   2   4  14  372.00  136.50
  -2  -4 -14  511.46  136.59
  -2   4 -14  121.71  136.10
   2   4  15  226.31   71.56
  -2  -4 -15  360.67   71.75
  -2   4 -15   46.40   71.08
   2  -4  15   -0.29   71.08
   2   4  16  446.82   61.99
  -2  -4 -16  624.57  165.53
   2  -4  16    0.45  165.13
  -2  -4 -17  143.48   20.59
   2   4  17   94.11   37.47
  -2   4 -17   24.27   37.17
   2   4  18   28.64   13.84
  -2  -4 -18   46.07   17.50
   2   4  19  264.88   46.21
  -2  -4 -19    0.06   44.85
   2   4  20  233.22   40.99
  -2  -4 -20    0.93   39.55
   2   4  21    7.88    5.89
  -2  -4 -21   -0.24    3.36
   2   5   0  389.84  133.36
  -2  -5   0  373.84  133.41
  -2   5   0  210.28  133.31
  -2   5   0  407.34  133.29
   2  -5   0  297.62  133.26
   2  -5   0  176.36  133.34
   2   5   1   50.09   11.15
  -2  -5  -1   44.97   11.25
  -2   5  -1   24.94   15.44
  -2   5  -1   40.37   15.42
   2  -5   1   33.32   15.48
   2  -5   1   14.81   15.43
   2   5   2  906.18   85.43
  -2  -5  -2  730.90   84.69
  -2   5  -2  420.72  254.35
  -2   5  -2  750.86  254.36
   2  -5   2  534.55  254.35
   2  -5   2  294.24  254.35
   2   5   3  118.37   37.47
  -2  -5  -3  116.26   37.54
  -2   5  -3   56.70   37.14
  -2   5  -3   86.46   37.14
   2  -5   3   63.03   37.13
   2   5   4  540.39   54.52
  -2  -5  -4  551.75   54.98
  -2   5  -4  287.96  151.75
  -2   5  -4  380.94  151.75
   2  -5   4  264.59  151.72
   2  -5   4  138.25  151.75
   2   5   5  192.20   32.63
  -2  -5  -5  182.07   33.06
   2   5   6  304.49  124.24
  -2  -5  -6  295.59  124.26
   2   5   7  287.29  123.07
  -2  -5  -7  306.10  123.10
   2   5   8  846.69  357.22
  -2  -5  -8  882.79  357.22
   2   5   9    7.95    5.93
  -2  -5  -9    6.34    6.29
  -2  -5 -10    6.50    5.97
   2   5  10    5.65    5.79
   2   5  11    7.36    5.98
  -2  -5 -11    5.51    6.40
   2   5  12  239.57  110.21
  -2  -5 -12  288.09  110.25
   2   5  13   51.14   29.68
  -2  -5 -13   86.35   30.04
   2   5  14   83.86   45.32
  -2  -5 -14  129.85   45.58
   2   5  15   91.64   52.71
  -2  -5 -15  156.36   52.97
   2   5  16   97.62   27.69
  -2  -5 -16  172.56   58.13
  -2  -5 -17  389.16   49.31
   2   5  17  223.68  128.33
   2   5  18  153.04   30.21
   2   5  19   18.04    6.05
  -2  -5 -19    0.13    5.40
   2   6   0  136.61   40.43
  -2  -6   0  134.50   40.64
  -2   6   0   95.12   40.27
   2  -6   0   72.24   40.36
   2  -6   0   20.08   40.21
   2   6   1   40.72    9.53
  -2  -6  -1   42.24   10.14
  -2   6  -1   11.47   12.21
  -2   6  -1   34.23   12.17
   2  -6   1   24.72   12.21
   2  -6   1    5.81   12.16
   2   6   2  124.84   32.12
  -2  -6  -2  127.54   32.27
  -2   6  -2   27.34   31.66
  -2   6  -2   87.02   31.86
   2  -6   2   60.84   31.85
   2  -6   2    8.13   31.71
   2   6   3   50.81   11.58
  -2  -6  -3   55.86   11.91
  -2   6  -3    5.70   10.52
  -2   6  -3   15.07   10.67
   2  -6   3   10.72   10.69
   2  -6   3    1.31   10.58
   2   6   4  292.02   30.80
  -2  -6  -4  296.18   30.86
  -2   6  -4   65.01   69.99
  -2   6  -4  195.88   70.11
   2  -6   4  141.60   70.12
   2  -6   4    9.51   69.96
   2   6   5  966.94   70.33
  -2  -6  -5  924.24   70.74
  -2   6  -5  248.28  202.88
  -2   6  -5  364.06  202.89
   2  -6   5  364.69  202.89
   2  -6   5   15.74  202.83
   2   6   6  391.50   42.43
  -2  -6  -6  423.12   42.76
  -2   6  -6   78.74  107.59
  -2   6  -6  155.18  107.61
   2   6   7  147.95   48.84
  -2  -6  -7  153.20   49.02
  -2   6  -7   42.00   48.43
   2   6   8  561.27  237.92
  -2  -6  -8  588.87  237.92
   2   6   9  226.32   41.76
  -2  -6  -9  269.34   41.04
   2   6  10  112.18   48.19
  -2  -6 -10  117.25   48.24
   2   6  11   28.64   14.01
  -2  -6 -11   33.20   14.32
   2   6  12    1.27    4.20
  -2  -6 -12    1.50    4.50
   2   6  13    5.80    5.93
  -2  -6 -13    7.68    5.96
  -2  -6 -14   71.61   16.74
   2   6  14   58.24   27.91
   2   6  15  184.98   92.01
  -2  -6 -15  252.65   92.07
   2   6  16  341.27   65.86
  -2  -6 -16  522.37  182.98
  -2  -6 -17   98.95   18.83
   2   6  17   52.87   32.72
   2   7   0  114.98   19.37
  -2  -7   0  108.86   20.02
  -2   7   0   80.87   37.52
   2  -7   0   52.12   37.53
   2   7   1   66.41   14.06
  -2  -7  -1   65.65   14.68
  -2   7  -1   46.27   22.60
   2  -7   1   32.01   22.81
  -2  -7  -2   35.80   10.95
   2   7   2   47.90   13.40
  -2   7  -2   16.62   13.04
   2  -7   2   14.87   13.85
   2   7   3  301.27   88.05
  -2  -7  -3  275.72   88.10
  -2   7  -3  156.45   87.92
   2  -7   3   99.76   87.91
   2   7   4  210.29   27.76
  -2  -7  -4  213.44   27.60
  -2   7  -4   91.43   59.57
   2  -7   4   59.55   59.65
   2   7   5    7.90    5.22
  -2  -7  -5    6.70    5.44
  -2   7  -5    1.96    5.41
   2   7   6  382.93   55.33
  -2  -7  -6  353.85   55.46
   2   7   7  528.76  224.90
  -2  -7  -7  560.43  224.96
   2   7   8  431.96   68.52
  -2  -7  -8  532.46   69.14
   2   7   9   19.53   10.73
  -2  -7  -9   25.98   11.46
   2   7  10  157.75   67.69
  -2  -7 -10  166.89   67.81
   2   7  11  184.94   36.39
  -2  -7 -11  223.45   35.94
   2   7  12  104.51   24.62
  -2  -7 -12  124.79   24.12
   2   7  13  113.40   26.59
  -2  -7 -13  143.06   26.04
  -2  -7 -14   91.71   19.57
   2   7  14   67.54   33.84
   2   8   0   52.03   13.69
  -2  -8   0   43.75   14.44
   2   8   1  154.61   28.80
  -2  -8  -1  160.48   29.76
   2   8   2   16.03    7.52
  -2  -8  -2   15.37    8.64
   2   8   3   87.25   39.12
  -2  -8  -3  100.37   39.36
   2   8   4   14.13    7.59
  -2  -8  -4   16.90    8.34
   2   8   5  161.81   29.87
  -2  -8  -5  175.26   30.43
   2   8   6   97.76   46.41
  -2  -8  -6  124.16   46.59
   2   8   7   13.98    7.59
  -2  -8  -7   16.89    7.83
   2   8   8   55.57   23.98
  -2  -8  -8   56.06   24.06
   2   8   9  159.11   73.05
  -2  -8  -9  191.91   73.15
   3   0   0 1850.07  658.91
  -3   0   0 1777.36  658.91
  -3   0   0 1188.01  658.85
   3   0   1   -0.81    1.99
   3   0   1   -0.65    2.78
  -3   0  -1    0.62    2.13
  -3   0  -1    0.20    2.02
   3   0   2    3.02    2.97
  -3   0  -2    0.88    2.20
  -3   0  -2    0.84    2.48
   3   0   3    0.40    1.68
   3   0   3    0.24    2.50
  -3   0  -3    0.06    2.01
  -3   0  -3   -0.53    2.06
   3   0   4 1408.52  744.32
   3   0   4 1813.96  744.31
  -3   0  -4 2042.63  744.33
  -3   0  -4 1949.94  744.39
   3   0   5    0.61    1.80
   3   0   5    0.12    1.58
  -3   0  -5   -0.26    2.50
  -3   0  -5    0.79    1.57
   3   0   6  139.12   54.22
   3   0   6  101.92   54.20
  -3   0  -6  134.94   54.22
  -3   0  -6  146.96   54.26
   3   0   7    0.51    1.27
   3   0   7    0.09    1.87
  -3   0  -7    0.06    1.60
  -3   0  -7    0.39    1.87
   3   0   8   91.02   41.28
   3   0   8  103.96   41.34
  -3   0  -8  103.82   41.34
   3   0   9    0.61    1.54
   3   0   9    1.00    2.32
  -3   0  -9    0.41    2.04
  -3   0  -9    0.25    2.30
   3   0  10  244.35  162.47
   3   0  10  402.92  162.52
  -3   0 -10  406.48  162.52
  -3   0 -10  524.26  162.56
   3   0  11    0.59    1.45
   3   0  11    0.49    2.57
  -3   0 -11   -0.37    3.14
  -3   0 -11   -0.23    2.26
   3   0  12   17.99   40.35
   3   0  12  105.86   40.54
  -3   0 -12  135.44   40.58
  -3   0 -12  130.41   40.61
   3   0  13   -0.67    1.65
  -3   0 -13   -0.21    2.98
   3   0  14   -0.33   91.85
  -3   0 -14  461.39   92.37
   3   0  15    0.07    2.40
  -3   0 -15    0.70    4.98
   3   0  16    0.91    5.64
  -3   0 -16   19.15    8.10
  -3  -1   0   60.11   14.11
   3   1   0   35.51   22.02
   3   1   0   62.24   22.24
  -3  -1   0   47.54   22.15
   3   1   1   11.53    7.78
   3   1   1   20.82    8.11
  -3  -1  -1   21.70    8.10
  -3  -1  -1   11.91    7.89
   3   1   2 1991.05 1141.01
   3   1   2 3074.54 1141.02
  -3  -1  -2 3376.99 1141.08
  -3  -1  -2 2535.26 1141.11
   3   1   3   11.91    6.54
   3   1   3   10.74    6.25
  -3  -1  -3   15.49    6.51
  -3  -1  -3   13.21    7.08
   3   1   4    9.34    6.43
   3   1   4   14.87    6.34
  -3  -1  -4   15.25    6.46
  -3  -1  -4   11.38    6.55
   3   1   5   18.27   10.53
   3   1   5   22.61   10.56
  -3  -1  -5   28.72   10.55
  -3  -1  -5   23.88   10.77
   3   1   6  736.85  313.16
   3   1   6  669.15  313.04
  -3  -1  -6  769.97  313.06
  -3  -1  -6  888.16  313.21
   3   1   7   39.11   19.67
   3   1   7   35.37   19.50
  -3  -1  -7   53.14   19.76
  -3  -1  -7   57.61   19.95
   3   1   8  273.97  133.46
   3   1   8  244.79  133.38
  -3  -1  -8  360.87  133.51
  -3  -1  -8  435.59  133.62
   3   1   9    5.58    4.02
   3   1   9    4.07    4.43
  -3  -1  -9    4.61    4.41
  -3  -1  -9    4.12    3.87
   3   1  10    8.38    6.06
   3   1  10    4.77    4.86
  -3  -1 -10   10.43    5.50
  -3  -1 -10   14.44    6.36
   3   1  11    3.83    3.92
  -3  -1 -11   10.74    4.97
   3   1  12   95.52  180.45
  -3  -1 -12  770.96  180.83
   3   1  13    0.64    2.58
  -3  -1 -13   -0.57    3.64
   3   1  14   -0.41    8.39
  -3  -1 -14   34.37    9.08
   3   1  15    0.71    3.29
  -3  -1 -15    0.26    3.70
   3   1  16    0.70   30.60
  -3  -1 -16  140.04   31.64
   3   1  17    0.17   15.37
  -3  -1 -17   68.23   16.42
   3   2   0 1776.97  203.22
   3   2   0 1153.73  661.74
  -3  -2   0 1928.17  661.81
  -3  -2   0 1540.08  661.84
  -3  -2  -1  189.38   35.54
   3   2   1  143.57   84.14
   3   2   1  220.13   84.19
  -3  -2  -1  247.76   84.23
  -3  -2  -2    7.86    5.74
   3   2   2    4.30    4.44
   3   2   2    6.51    4.55
  -3  -2  -2    8.63    4.88
  -3  -2  -3   39.15   10.75
   3   2   3   22.08   13.92
   3   2   3   31.63   13.94
  -3  -2  -3   33.93   14.16
   3   2   4 1130.52  157.10
  -3  -2  -4 1144.55  501.69
  -3  -2  -4 1458.00  501.97
   3   2   5  121.74   67.79
   3   2   5  157.92   67.74
  -3  -2  -5  194.22   67.86
  -3  -2  -5  170.25   67.89
   3   2   6  106.12   51.58
   3   2   6  111.65   51.48
  -3  -2  -6  141.62   51.59
  -3  -2  -6  133.95   51.70
   3   2   7   33.92   22.01
   3   2   7   54.42   22.27
  -3  -2  -7   62.28   22.30
  -3  -2  -7   53.40   22.22
   3   2   8   64.83   16.37
  -3  -2  -8   63.31   27.17
   3   2   9  110.60   53.79
  -3  -2  -9  147.92   53.92
  -3  -2 -10  642.00  265.16
   3   2  11    1.55    3.32
  -3  -2 -11    2.84    4.21
   3   2  12   24.67   14.72
  -3  -2 -12   40.27   14.81
   3   2  13    6.94    6.61
  -3  -2 -13   12.14    6.22
   3   2  14  122.00   62.84
  -3  -2 -14  176.03   62.89
   3   2  15    0.38    3.15
   3   2  16    3.16    3.52
  -3  -2 -16    0.56    3.29
   3   2  17    9.84    5.58
  -3  -2 -17    0.01    4.70
   3   3   0   60.89   18.45
   3   3   0   91.26   33.52
  -3  -3   0   98.93   33.66
  -3  -3   0   60.60   33.48
   3   3   1   82.03   24.26
   3   3   1  128.97   23.56
  -3  -3  -1  138.13   49.82
   3   3   2 1262.16  165.59
  -3  -3  -2 1313.53  531.86
   3   3   3   81.61   18.82
  -3  -3  -3   85.81   18.80
   3   3   4   56.18   25.69
  -3  -3  -4   65.18   26.04
   3   3   5   27.15   14.52
  -3  -3  -5   38.58   14.93
  -3  -3  -6  326.64   49.71
   3   3   6  328.72  135.66
   3   3   7  551.93  225.63
  -3  -3  -7  540.68  225.59
   3   3   8   41.76   18.55
  -3  -3  -8   43.45   18.63
   3   3   9   10.56    6.99
  -3  -3  -9   15.15    7.41
   3   3  10    9.44    5.44
  -3  -3 -10    8.57    5.97
   3   3  11   71.26   29.82
  -3  -3 -11   68.53   29.85
   3   3  12  355.77   53.61
  -3  -3 -12  331.50   53.00
   3   3  13    1.22    4.00
   3   3  14   55.92   12.51
  -3  -3 -14   -0.53   11.54
   3   3  15   33.24    8.66
  -3  -3 -15    0.97    7.60
   3   3  16   85.60   18.50
  -3  -3 -16    0.88   17.54
   3   3  17   13.18    5.28
  -3  -3 -17   -1.01    4.34
   3   4   0  303.18   47.28
  -3  -4   0  310.31   47.33
   3   4   1   11.84    6.25
  -3  -4  -1    9.74    7.03
   3   4   2    0.22    2.98
  -3  -4  -2    0.47    3.78
   3   4   3  142.12   60.81
  -3  -4  -3  150.17   60.93
  -3  -4  -4  394.93   56.49
   3   4   4  370.08  157.72
   3   4   5   53.08   14.10
  -3  -4  -5   57.93   14.64
   3   4   6  486.83   69.69
  -3  -4  -6  496.09  203.21
   3   4   7    0.29    2.78
  -3  -4  -7   -0.49    5.14
   3   4   8   36.94   11.42
  -3  -4  -8   29.89   15.14
   3   4   9  126.36   24.77
  -3  -4  -9  122.73   24.57
   3   4  10  421.89  162.60
  -3  -4 -10  362.56  162.60
   3   4  11   24.10    9.68
   3   4  12   13.35    7.92
   3   4  13   11.66    6.23
  -3  -4 -13    0.02    4.07
   3   4  14  142.48   29.14
  -3  -4 -14   -0.26   28.08
   3   4  15   44.41   10.75
  -3  -4 -15    0.90    9.67
   3   4  16   40.69    9.89
  -3  -4 -16   -0.41    8.80
   3   5   0   98.50   40.73
  -3  -5   0   95.51   40.83
   3   5   1   79.31   18.85
  -3  -5  -1   86.95   19.12
   3   5   2  189.23   32.64
  -3  -5  -2  187.95   32.92
   3   5   3  102.29   21.15
  -3  -5  -3   97.98   42.14
   3   5   4   71.73   30.00
  -3  -5  -4   70.16   30.24
   3   5   5  105.19   21.48
  -3  -5  -5  106.05   44.39
   3   5   6  313.11   47.48
  -3  -5  -6  306.34   48.06
   3   5   7  601.38   82.75
  -3  -5  -7  584.37   82.09
   3   5   8  297.61  112.37
  -3  -5  -8  246.27  112.31
   3   5   9   62.13   15.53
  -3  -5  -9   53.75   15.43
   3   5  10   16.51    6.61
  -3  -5 -10    0.76    4.93
  -3  -5 -11    0.35   11.02
   3   5  11   67.14   15.98
   3   5  12   58.63   11.14
  -3  -5 -12    0.29   10.20
   3   5  13   20.87    7.07
  -3  -5 -13   -0.14    6.21
   3   5  14   55.87   11.19
  -3  -5 -14   -0.68    9.78
   3   6   0  252.65   39.69
  -3  -6   0  238.50   40.33
   3   6   1    6.42    5.56
  -3  -6  -1    9.94    6.24
   3   6   2    1.23    2.69
  -3  -6  -2   -1.53    3.57
   3   6   3    6.63    5.55
  -3  -6  -3    8.68    6.11
  -3  -6  -4  164.94   30.32
   3   6   4  161.12   67.78
   3   6   5  247.85   98.68
  -3  -6  -5  226.69   98.76
   3   6   6  203.47   33.05
  -3  -6  -6  183.58   33.92
  -3  -6  -7   44.87   13.56
   3   6   7   44.59   19.33
   3   6   8  166.68   30.32
   3   6   9  151.68   31.54
  -3  -6  -9    0.66   30.80
  -3  -6 -10    0.15   14.24
   3   6  10  110.66   23.68
   3   6  11   16.38    6.46
  -3  -6 -11    0.10    5.35
   3   7   0   53.78   21.47
  -3  -7   0   45.22   21.68
   3   7   1  169.77   66.26
  -3  -7  -1  146.53   66.33
   3   7   2   13.44    6.73
  -3  -7  -2   10.94    7.28
   3   7   3  106.99   22.91
  -3  -7  -3  109.44   23.40
   3   7   4   62.88   25.57
  -3  -7  -4   56.52   25.75
   3   7   5    6.10    4.87
  -3  -7  -5    4.45    5.43
   3   7   6   49.29   21.49
  -3  -7  -6   50.65   21.80
   3   7   7  121.37   23.92
   4   1   0    5.90    4.94
  -4  -1   0    5.89    6.97
   4   1   1    3.02    5.03
  -4  -1  -1    3.53    5.90
   4   1   2  825.75  350.83
  -4  -1  -2  878.90  350.95
   4   1   3   -0.28    4.51
  -4  -1  -3   -0.19    5.94
   4   1   4    3.16    4.18
  -4  -1  -4    2.28    6.14
   4   1   5   16.50    7.06
  -4  -1  -5    8.55    7.67
   4   2   0  396.80  200.04
  -4  -2   0  579.16  200.29
   4   2   1    6.10    6.10
  -4  -2  -1   10.59    7.47
   4   2   2    8.08    5.67
  -4  -2  -2    8.52    8.07
   4   2   3    2.84    4.26
  -4  -2  -3    1.74    6.97
   4   2   4  254.53  167.47
  -4  -2  -4  569.97  167.87
   4   2   5   12.94   15.72
  -4  -2  -5   62.32   17.08
   4   2   6    1.12    3.68
  -4  -2  -6    4.80    6.75
   4   2   7   -0.60    4.01
  -4  -3   0   -0.47   17.66
   4   3   0  141.48   32.55
  -4  -3  -1    0.07    6.55
   4   3   1   21.55    7.12
  -4  -3  -2   -0.23   37.77
   4   3   2  396.92   93.05
   4   3   3   10.05    5.35
  -4  -3  -3    0.27    3.43
  -4  -3  -4   -0.24    7.37
   4   3   4   25.76    8.27
   4   3   5    9.13    5.18
  -4  -3  -5    0.07    3.68
   4   3   6    6.51    4.65
  -4  -3  -6    0.09    3.34
   4   3   7    1.31    4.16
  -4  -3  -7    0.60    3.01
   4   4   0  123.73   17.25
  -4  -4   0    1.04   28.21
   4   4   1    2.46    4.49
  -4  -4  -1   -0.21    2.80
   4   4   2    8.65    5.59
  -4  -4  -2   -0.33    4.42
  -4  -4  -3    0.26    2.22
   4   4   3    0.47    5.20
   4   4   4  108.01   25.78
  -4  -4  -4    0.05   25.15
   4   4   5   32.58    8.92
  -4  -4  -5    0.30    8.42
   4   5   0   43.99   12.45
  -4  -5   0    0.22   10.97
   4   5   1    8.67    5.66
  -4  -5  -1    0.79    4.77
   0   0   0    0.00    0.00
_computing_structure_solution     'SHELXT 2014/5 (Sheldrick, 2014)'
;
_shelx_hkl_checksum     66329
_shelx_res_file
;
TITL I in P2(1)/c
CELL 0.96990  3.9601  7.5102  22.3503  90.000  94.320  90.000
ZERR    4.00  0.0008  0.0015   0.0045   0.000   0.030   0.000
LATT 1
SYMM -X, 0.5+Y, 0.5-Z
SFAC C H N O Cl Se
DISP C 0.007 0.003 25.571
DISP H -0 0 0.636
DISP N 0.013 0.007 47.42
DISP O 0.021 0.012 81.964
DISP Cl 0.230 0.293 1759.73
DISP Se -3.950 3.768 20555.608
UNIT 20 16 4 4 4 4
TEMP -173.0
SIZE 0.03 0.03 0.05
L.S. 12
BOND $H
ACTA
CONF
WGHT    0.060000    1.600000
EXTI    0.054359
FVAR       0.80248
SE1   6    0.515233    0.269356    0.347822    11.00000    0.04274    0.02019 =
         0.01996   -0.00209    0.01166   -0.00320
CL1   5    0.451407    0.185919    0.443026    11.00000    0.05221    0.02774 =
         0.02081    0.00370    0.01223   -0.00772
O1    4    0.657142    0.457704    0.269422    11.00000    0.05840    0.02838 =
         0.01905   -0.00449    0.01387   -0.00606
N1    3    0.760313    0.564347    0.315229    11.00000    0.04391    0.02654 =
         0.01768   -0.00346    0.01064    0.00217
C2    1    0.709294    0.492658    0.369411    11.00000    0.04119    0.02173 =
         0.01827   -0.00079    0.01114    0.00030
C3    1    0.796861    0.583844    0.421596    11.00000    0.04876    0.02811 =
         0.01438    0.00078    0.00894   -0.00058
AFIX  43
H3    2    0.757762    0.534212    0.459556    11.00000   -1.20000
AFIX   0
C4    1    0.944873    0.751455    0.417183    11.00000    0.04871    0.02726 =
         0.02445   -0.00283    0.00374   -0.00353
AFIX  43
H4    2    1.011518    0.817331    0.452395    11.00000   -1.20000
AFIX   0
C5    1    0.994130    0.821350    0.360987    11.00000    0.05053    0.02573 =
         0.02667   -0.00080    0.00334   -0.00159
AFIX  43
H5    2    1.090643    0.936501    0.357948    11.00000   -1.20000
AFIX   0
C6    1    0.904653    0.725658    0.309462    11.00000    0.04791    0.01804 =
         0.03026    0.00623    0.00937    0.00091
AFIX  43
H6    2    0.943579    0.772040    0.271039    11.00000   -1.20000
AFIX   0
HKLF 4
REM  I in P2(1)/c
REM R1 =  0.0741 for    1121 Fo > 4sig(Fo)  and  0.0834 for all    1310 data
REM     83 parameters refined using      0 restraints
END
WGHT      0.0869      0.0000
REM Highest difference peak  1.263,  deepest hole -1.579,  1-sigma level  0.221
Q1    1   0.1751  0.2670  0.3509  11.00000  0.05    1.26
Q2    1   0.8353  0.2670  0.3388  11.00000  0.05    1.22
Q3    1   0.4921  0.2393  0.4505  11.00000  0.05    0.90
Q4    1   0.4579  0.2034  0.3395  11.00000  0.05    0.87
Q5    1   0.8474  0.2823  0.3918  11.00000  0.05    0.75
Q6    1   0.2176  0.2713  0.2996  11.00000  0.05    0.65
Q7    1   0.7711  0.1922  0.4413  11.00000  0.05    0.64
Q8    1   1.0590  0.7844  0.3741  11.00000  0.05    0.61
Q9    1   0.2047  0.4549  0.3241  11.00000  0.05    0.60
Q10   1   1.1410  0.9641  0.3437  11.00000  0.05    0.59
Q11   1   1.2092  1.0732  0.4010  11.00000  0.05    0.55
Q12   1   0.0943  0.1798  0.4022  11.00000  0.05    0.55
Q13   1   0.4302  0.6601  0.2421  11.00000  0.05    0.54
Q14   1   1.0994  1.0213  0.3748  11.00000  0.05    0.54
Q15   1   0.8702  1.0463  0.3124  11.00000  0.05    0.52
Q16   1   0.8136  1.0413  0.3712  11.00000  0.05    0.51
Q17   1   0.9364  0.3184  0.4298  11.00000  0.05    0.51
Q18   1   1.1859  1.0764  0.3206  11.00000  0.05    0.49
Q19   1   1.2052  0.4208  0.4134  11.00000  0.05    0.49
Q20   1   0.3939  0.4994  0.4091  11.00000  0.05    0.47
;
_shelx_res_checksum     71765
_shelxl_version_number     2014/6
