# Supplementary material for: The synthesis and crystal structure of 2-(chloro­selan­yl)pyridine 1-oxide: the first monomeric organoselenenyl chloride stabilized by an intra­molecular secondary Se⋯O inter­action
Source: Acta Crystallogr E Crystallogr Commun. 2016 Nov 30;72(Pt 12):1864–6. doi: 10.1107/S2056989016018946 (PMC5137629; doi:10.1107/S2056989016018946)
Supplement: Supplementary file 2 [file e-72-01864-Isup2.hkl]

#
# h,k,l, Fc-squared, Fo-squared, sigma(Fo-squared), status flag
#
data_I
_shelx_title 'I in P2(1)/c'
_shelx_refln_list_code          4
_shelx_F_calc_maximum      171.21
_exptl_crystal_F_000       400.00
_reflns_d_resolution_high  0.7862

loop_
 _space_group_symop_operation_xyz
 'x, y, z'
 '-x, y+1/2, -z+1/2'
 '-x, -y, -z'
 'x, -y-1/2, z-1/2'

_cell_length_a     3.9601
_cell_length_b     7.5102
_cell_length_c    22.3503
_cell_angle_alpha  90.000
_cell_angle_beta   94.320
_cell_angle_gamma  90.000

_shelx_F_squared_multiplier     1.000

loop_
 _refln_index_h
 _refln_index_k
 _refln_index_l
 _refln_F_squared_calc
 _refln_F_squared_meas
 _refln_F_squared_sigma
 _refln_observed_status
   1   0   0      11518.38       9308.55      1903.18 o
   2   0   0       6699.69       6828.62      1399.14 o
   3   0   0       1671.92       2639.11       625.46 o
   1   1   0        991.76        792.19        70.31 o
   2   1   0        272.91        293.36        32.59 o
   3   1   0         58.40         83.07        14.74 o
   4   1   0          7.03          9.16         6.26 o
   0   2   0      14228.67      11816.14      1117.38 o
   1   2   0       4936.72       4610.00       331.24 o
   2   2   0      12885.89      16110.76      2036.73 o
   3   2   0       2062.46       2855.00       297.78 o
   4   2   0        393.69        766.08       222.23 o
   1   3   0         16.91         15.12         2.72 o
   2   3   0         12.81         14.83         3.78 o
   3   3   0        112.00        116.10        20.82 o
   4   3   0        150.73         96.68       110.67 o
   0   4   0       8710.88       8876.07       538.23 o
   1   4   0       2758.46       2201.48       154.42 o
   2   4   0       1884.19       1804.97       103.64 o
   3   4   0        391.13        482.11        52.57 o
   4   4   0        158.45        153.98        95.66 o
   1   5   0          3.50          6.53         2.22 o
   2   5   0        655.14        491.05        86.36 o
   3   5   0        116.16        151.15        44.93 o
   4   5   0         61.84         35.01        34.04 o
   0   6   0        947.78        727.49        98.67 o
   1   6   0        207.27        207.78        26.44 o
   2   6   0        184.61        146.02        28.20 o
   3   6   0        288.36        384.85        44.27 o
   1   7   0          1.55          8.37         4.13 o
   2   7   0        156.23        159.43        20.45 o
   3   7   0         78.59         77.06        23.74 o
   0   8   0         22.56         26.94         8.76 o
   1   8   0         27.22         51.35        14.66 o
   2   8   0         50.48         75.36        15.45 o
   1   9   0        120.17        137.47        41.23 o
  -4   1   1          6.17          9.50         6.69 o
  -3   1   1         17.28         20.64         4.02 o
  -2   1   1       1578.27       1662.03       171.32 o
  -1   1   1       4316.65       3690.19       541.19 o
   1   1   1       2955.00       2445.10       211.11 o
   2   1   1        141.24        129.33        17.41 o
   3   1   1         20.82         25.50         6.19 o
   4   1   1          2.55          5.05         5.94 o
  -4   2   1         47.05         80.12        24.68 o
  -3   2   1        104.66        147.84        19.49 o
  -2   2   1       1213.70       1132.19       165.65 o
  -1   2   1         10.59         56.43        16.69 o
   0   2   1         53.79         41.43         5.07 o
   1   2   1        163.08        114.32        11.63 o
   2   2   1          2.93          7.80         3.22 o
   3   2   1        281.96        306.33        44.98 o
   4   2   1          7.26         12.61         7.34 o
  -4   3   1         76.85         59.61        63.08 o
  -3   3   1         50.89         61.21        13.86 o
  -2   3   1          5.89          6.64         1.66 o
  -1   3   1         11.45         14.68         2.85 o
   0   3   1       1920.54       1693.82       121.50 o
   2   3   1        101.54        135.62        28.67 o
   3   3   1        176.71        179.76        25.76 o
   4   3   1         22.08         16.17        16.69 o
  -4   4   1        535.25        642.44       356.42 o
  -3   4   1        482.86        558.55        79.86 o
  -2   4   1        490.50        400.60        36.15 o
  -1   4   1        534.05        464.61        38.96 o
   0   4   1        352.36        319.22        25.49 o
   1   4   1        222.57        257.72        24.95 o
   2   4   1          9.66          8.85         2.02 o
   3   4   1         11.63         16.86         7.26 o
   4   4   1          2.59          1.27         3.69 o
  -4   5   1          1.74          0.93         4.07 o
  -3   5   1         62.91         77.86        18.00 o
  -2   5   1        100.40         89.51        16.22 o
  -1   5   1         29.89         25.86         4.29 o
   0   5   1         81.25         91.52        10.02 o
   1   5   1        106.95        166.61        19.71 o
   2   5   1         76.59         59.01         8.61 o
   3   5   1        101.54        129.66        20.91 o
   4   5   1         15.34          6.83         6.12 o
  -3   6   1        246.92        310.95        38.06 o
  -2   6   1        852.09        935.39        80.43 o
  -1   6   1       1047.75        826.57       153.77 o
   0   6   1        700.59        620.76        40.61 o
   1   6   1        472.80        453.15        61.61 o
   2   6   1         52.57         45.87         8.72 o
   3   6   1         11.43         12.55         6.45 o
  -3   7   1         49.72         64.87        20.24 o
  -2   7   1        101.15         99.88        17.62 o
  -1   7   1         13.62         17.20         5.17 o
   0   7   1        260.66        283.57        38.34 o
   1   7   1        341.89        339.50        47.04 o
   2   7   1         92.34         90.61        13.36 o
   3   7   1        223.73        247.03        73.22 o
  -2   8   1        502.98        575.34        79.97 o
  -1   8   1        466.50        359.41        95.53 o
   0   8   1        167.19        192.78        30.45 o
   1   8   1        676.68        713.37        69.23 o
   2   8   1        198.07        245.86        32.31 o
  -1   9   1        235.50        275.71        81.71 o
   0   9   1        494.34        409.03       134.07 o
   1   9   1        258.74        257.55        43.14 o
  -4   0   2         16.01         10.28         5.71 o
  -3   0   2         46.85         84.81        17.83 o
  -2   0   2        258.24        314.73        64.26 o
  -1   0   2       4441.15       3912.03       443.70 o
   1   0   2       3205.98       2375.80       483.92 o
   2   0   2          6.00          6.08         2.17 o
   3   0   2          0.94          2.28         2.24 o
  -4   1   2        116.09        230.55        96.43 o
  -3   1   2       1222.91       1649.53       241.26 o
  -2   1   2       1939.37       2013.15       208.00 o
  -1   1   2      22258.50      21238.61      1979.05 o
   1   1   2      29314.25      23160.68      1892.43 o
   2   1   2       7448.34       6234.92       790.59 o
   3   1   2       3383.71       4743.50       986.10 o
   4   1   2        765.07       1352.20       393.64 o
  -4   2   2         50.67         82.96        25.51 o
  -3   2   2       1050.79       1246.10       258.88 o
  -2   2   2         36.01         52.92         7.65 o
  -1   2   2        904.13        719.69        64.26 o
   0   2   2        268.14        219.46        28.12 o
   1   2   2        145.55        112.81        16.79 o
   2   2   2        585.44        577.99        70.89 o
   3   2   2         12.56         10.44         3.75 o
   4   2   2          8.78         12.83         7.21 o
  -4   3   2        204.75        165.75       204.75 o
  -3   3   2       1281.50       1701.45       496.08 o
  -2   3   2       1041.59        892.26       129.63 o
  -1   3   2       8325.80       9206.56       721.57 o
   0   3   2       6786.94       6581.19       310.45 o
   1   3   2       6538.00       6355.69       428.99 o
   2   3   2       1797.07       1623.99       118.28 o
   3   3   2       1756.60       2077.85       259.13 o
   4   3   2        581.32        228.90       313.25 o
  -4   4   2         36.68         62.72        20.19 o
  -3   4   2        480.45        578.71       169.15 o
  -2   4   2        437.38        369.70        33.67 o
  -1   4   2       1564.00       1326.89       135.90 o
   0   4   2       1144.91        990.90        74.25 o
   1   4   2         48.89         57.08         6.83 o
   2   4   2         31.02         40.85         9.46 o
   3   4   2          0.59          0.51         3.63 o
   4   4   2         11.44          5.65         6.97 o
  -4   5   2        134.41         98.81        84.91 o
  -3   5   2        176.07        229.67        30.55 o
  -2   5   2        600.68        470.79        89.74 o
  -1   5   2       1585.24       1343.71       136.60 o
   0   5   2        871.52        733.84        41.30 o
   1   5   2       2215.32       2033.04       127.74 o
   2   5   2       1288.53       1246.87       151.66 o
   3   5   2        250.01        294.97        36.25 o
  -3   6   2        540.63        702.96       205.30 o
  -2   6   2        333.71        320.34        66.48 o
  -1   6   2       1290.25       1122.52       208.11 o
   0   6   2        672.23        646.48        42.74 o
   1   6   2        156.27        140.46        15.90 o
   2   6   2        148.23        120.55        28.26 o
   3   6   2          0.73          0.07         3.34 o
  -3   7   2        147.38        195.63        57.81 o
  -2   7   2        443.40        436.32        89.90 o
  -1   7   2        348.15        321.64        47.49 o
   0   7   2        120.50        129.62        27.51 o
   1   7   2         86.02        149.14        17.79 o
   2   7   2         48.33         46.88        11.72 o
   3   7   2         17.40         19.01         7.68 o
  -2   8   2        436.58        456.88       135.08 o
  -1   8   2        481.32        487.09        84.42 o
   0   8   2        163.05        168.51        23.27 o
   1   8   2        106.46         93.01        28.43 o
   2   8   2         19.94         24.43         8.81 o
  -1   9   2         35.13         33.15        10.06 o
   0   9   2         76.19         38.73        20.21 o
   1   9   2         27.85         54.51        14.08 o
  -4   1   3        133.31        252.02        73.91 o
  -3   1   3         28.80         31.56         5.46 o
  -2   1   3        168.36        177.57        21.88 o
  -1   1   3       1469.52       1721.17       302.82 o
   0   1   3       3649.21       2859.15       164.91 o
   2   1   3          2.13          3.84         2.14 o
   3   1   3         15.28         19.90         5.11 o
   4   1   3          0.35         -0.37         5.58 o
  -4   2   3          7.31         11.00         6.74 o
  -3   2   3         37.31         41.07         6.88 o
  -2   2   3         16.07         15.49         2.85 o
  -1   2   3        446.16        374.30        58.49 o
   0   2   3       1408.19       1305.41        97.66 o
   1   2   3       1710.00       1545.76       225.41 o
   2   2   3          1.65         10.32         6.02 o
   3   2   3         48.03         50.74        10.05 o
   4   2   3          5.84          3.76         5.65 o
  -4   3   3        193.61        126.62       150.61 o
  -3   3   3       1425.81       1973.38       574.97 o
  -2   3   3       2807.86       2773.15       220.82 o
  -1   3   3       2929.09       2514.66       166.28 o
   0   3   3        657.52        544.74        41.49 o
   1   3   3        925.76        744.76        68.03 o
   2   3   3        197.23        163.12        26.18 o
   3   3   3        119.90        130.58        20.73 o
   4   3   3         16.82          6.36         7.60 o
  -4   4   3          1.73          1.72         3.85 o
  -3   4   3          0.69          3.18         4.75 o
  -2   4   3         43.10         33.30         5.22 o
  -1   4   3        426.87        392.72        57.66 o
   0   4   3          1.30          2.22         1.76 o
   1   4   3        412.61        367.91        35.99 o
   2   4   3        242.44        252.27        52.62 o
   3   4   3        181.77        228.19        67.21 o
   4   4   3          2.41          0.50         3.17 o
  -4   5   3        170.47        112.64        95.92 o
  -3   5   3        744.92       1010.23       295.24 o
  -2   5   3       1839.67       1329.89       230.68 o
  -1   5   3       2412.47       2177.40       155.00 o
   0   5   3       2453.75       2339.07       336.13 o
   1   5   3       1522.79       1388.66       147.84 o
   2   5   3        175.13        138.28        26.04 o
   3   5   3        127.13        157.83        29.46 o
  -3   6   3         19.28         21.83         8.76 o
  -2   6   3         16.36         12.65         4.42 o
  -1   6   3         52.88         46.72         8.26 o
   0   6   3         46.05         44.44         6.91 o
   1   6   3        174.13        247.68        23.06 o
   2   6   3         31.06         41.24        14.71 o
   3   6   3          9.90         11.81         6.38 o
  -3   7   3        463.34        578.09       169.81 o
  -2   7   3        707.08        714.09        63.04 o
  -1   7   3        747.67        830.93        98.33 o
   0   7   3       1499.35       1520.84       141.11 o
   1   7   3        730.34        791.57       164.12 o
   2   7   3        388.81        332.83        72.67 o
   3   7   3        151.14        168.68        25.52 o
  -2   8   3         23.36         33.82        11.49 o
  -1   8   3        161.46         93.39        34.40 o
   0   8   3         93.76        100.24        15.17 o
   1   8   3         50.16         88.40        28.27 o
   2   8   3        131.45        146.15        43.24 o
  -1   9   3        343.36        301.72        37.77 o
   1   9   3        142.91        167.35        49.74 o
  -4   0   4        108.82        189.02        55.44 o
  -3   0   4         81.15        102.18        22.33 o
  -2   0   4        414.04        429.30        87.06 o
  -1   0   4        110.28        119.23        13.17 o
   0   0   4      11516.45      15133.57      1891.51 o
   1   0   4       5600.74       3373.44       690.15 o
   2   0   4       6126.43       6596.86      1315.63 o
   3   0   4       1988.11       2989.04       616.73 o
  -4   1   4        469.45        700.15       199.37 o
  -3   1   4        614.35        775.41        73.08 o
  -2   1   4        958.99        906.13        62.12 o
  -1   1   4        469.39        379.87        32.44 o
   0   1   4        146.72        122.71        11.97 o
   1   1   4        339.38        226.53        28.50 o
   2   1   4         46.26         39.03         8.39 o
   3   1   4         15.60         19.76         5.01 o
   4   1   4          4.73          4.35         5.37 o
  -4   2   4          7.70         11.91         6.86 o
  -3   2   4         24.06         23.88         4.09 o
  -2   2   4       2050.84       2212.60       178.46 o
  -1   2   4       2629.75       2387.73       144.47 o
   0   2   4       6145.52       5357.99       292.43 o
   1   2   4       3580.08       2771.96       301.73 o
   2   2   4       3598.21       3613.05       740.13 o
   3   2   4       1517.85       1900.03       234.11 o
   4   2   4        598.88        665.86       248.97 o
  -4   3   4        560.87        832.58       344.18 o
  -3   3   4        603.64        688.20       115.09 o
  -2   3   4       1846.39       1693.31       135.24 o
  -1   3   4       2291.71       1935.10       120.75 o
   0   3   4        860.85        696.11        74.50 o
   1   3   4        230.48        180.06        20.10 o
   2   3   4        136.69        121.46        17.75 o
   3   3   4         68.38         94.39        28.46 o
   4   3   4         43.69         19.05        20.21 o
  -4   4   4         87.69        115.08        76.75 o
  -3   4   4        231.54        337.10        98.97 o
  -2   4   4        678.31        610.38        90.18 o
  -1   4   4        997.49        896.45        61.71 o
   0   4   4       2580.90       2553.70       173.11 o
   1   4   4       2793.61       2420.71       203.82 o
   2   4   4       1256.24       1173.83       136.05 o
   3   4   4        564.72        618.41        83.98 o
   4   4   4        281.22         97.48        84.45 o
  -4   5   4        252.42        193.49       163.99 o
  -3   5   4        441.41        553.16        58.84 o
  -2   5   4       1386.05       1059.04       183.05 o
  -1   5   4       1365.29       1161.17       130.58 o
   0   5   4       2048.99       2068.77        98.77 o
   1   5   4       1711.76       1577.26       101.01 o
   2   5   4        868.15        792.48       120.56 o
   3   5   4         93.76        110.47        33.16 o
  -3   6   4        503.80        719.85       210.88 o
  -2   6   4        613.97        585.51        48.85 o
  -1   6   4        949.98        894.52        64.02 o
   0   6   4        707.92        617.12        41.41 o
   1   6   4        748.28        776.23        88.41 o
   2   6   4        428.97        397.34        79.89 o
   3   6   4        214.74        256.44        43.23 o
  -3   7   4        343.66        423.86       124.99 o
  -2   7   4        999.78        918.67       189.64 o
  -1   7   4        945.07        964.47        89.48 o
   0   7   4       1420.43       1784.59       152.08 o
   1   7   4        521.15        473.27        67.14 o
   2   7   4        261.11        298.56        61.57 o
   3   7   4         82.16         92.92        28.24 o
  -2   8   4        163.38        183.47        36.08 o
  -1   8   4        621.71        564.05        94.39 o
   0   8   4        409.20        416.78        37.89 o
   1   8   4        162.54        194.12        53.93 o
   2   8   4         20.07         24.00         8.72 o
  -1   9   4        270.66        226.75        68.32 o
   0   9   4        412.45        347.40       105.29 o
   1   9   4        179.25        148.41        44.02 o
  -4   1   5         16.22         18.00         5.93 o
  -3   1   5        114.99        117.70        16.52 o
  -2   1   5         87.68         85.64        11.35 o
  -1   1   5          0.40          4.75         1.80 o
   0   1   5        527.73        542.69        53.69 o
   1   1   5        206.62        163.01        19.68 o
   2   1   5        115.33        109.06        22.66 o
   3   1   5         33.39         36.32         8.24 o
   4   1   5         18.44         19.72         8.07 o
  -4   2   5        126.81        226.25        66.87 o
  -3   2   5        435.98        497.50        47.83 o
  -2   2   5       1424.71       1562.53       109.97 o
  -1   2   5       1480.98       1484.95       122.68 o
   0   2   5       3648.12       3850.65       273.12 o
   1   2   5        993.23       1172.57       167.42 o
   2   2   5       1198.21       1527.83       215.59 o
   3   2   5        216.55        251.82        53.03 o
   4   2   5         73.54         60.72        38.42 o
  -4   3   5         13.43         10.97        13.04 o
  -3   3   5          7.69          8.99         2.75 o
  -2   3   5          3.96          5.19         1.99 o
  -1   3   5         70.08         63.24         7.00 o
   0   3   5        191.73        182.67        17.57 o
   1   3   5         99.98         97.19        11.30 o
   2   3   5        270.22        312.64        39.58 o
   3   3   5         47.90         50.99        16.19 o
   4   3   5         34.52          5.96         7.04 o
  -4   4   5        206.17        230.55       137.83 o
  -3   4   5        673.84        735.11       125.82 o
  -2   4   5       2089.41       1978.83       292.19 o
  -1   4   5       4323.54       3902.54       319.06 o
   0   4   5       6059.59       6502.25       507.16 o
   1   4   5       2685.85       2531.58       264.32 o
   2   4   5       1464.28       1394.35       123.96 o
   3   4   5         74.39         86.41        15.81 o
   4   4   5        111.44         27.35        25.14 o
  -4   5   5         40.22         17.42        18.72 o
  -3   5   5         22.15         16.90         7.39 o
  -2   5   5          1.11          1.97         2.59 o
  -1   5   5          2.56         33.63         9.82 o
   0   5   5        174.71        157.92        16.21 o
   1   5   5          0.57         31.38        11.18 o
   2   5   5        276.70        293.49        36.38 o
   3   5   5        147.84        164.34        30.15 o
  -3   6   5        489.22        639.67        66.69 o
  -2   6   5       1012.90       1009.71       208.79 o
  -1   6   5       2013.44       1988.20       218.14 o
   0   6   5       1728.08       1730.18       126.31 o
   1   6   5       1159.86       1227.04        84.71 o
   2   6   5       1350.70       1375.32       313.09 o
   3   6   5        283.92        371.26       109.23 o
  -3   7   5          3.42          6.89         5.17 o
  -2   7   5         18.88         10.66         5.15 o
  -1   7   5         12.56         39.54        20.59 o
   0   7   5        165.20        178.23        22.98 o
   1   7   5         26.78         50.36        11.43 o
   2   7   5          8.05          8.61         4.80 o
   3   7   5          4.27          8.26         5.63 o
  -2   8   5        244.39        288.87        36.23 o
  -1   8   5        816.84        709.76       155.87 o
   0   8   5        736.29        826.58        66.63 o
   1   8   5        629.14        570.31       157.01 o
   2   8   5        257.49        263.69        33.32 o
  -1   9   5          7.74          6.68         5.38 o
   0   9   5          7.91          4.24         2.95 o
   1   9   5         64.99         63.23        15.83 o
  -4   0   6       1169.58       2107.20       604.99 o
  -3   0   6       2391.84       2846.63       658.03 o
  -2   0   6       4797.84       5799.79       685.53 o
  -1   0   6       1822.27       1886.20       211.71 o
   0   0   6       1806.84       2110.07       180.27 o
   1   0   6       2471.78       2326.42       486.94 o
   2   0   6        198.97        188.81        38.69 o
   3   0   6        168.23        204.16        42.34 o
  -4   1   6         38.19         57.41        13.25 o
  -3   1   6          9.00          9.30         2.37 o
  -2   1   6         60.05         76.80        10.30 o
  -1   1   6         54.04         79.85         8.91 o
   0   1   6        314.42        261.68        19.24 o
   1   1   6        410.25        345.42        32.37 o
   2   1   6        424.27        357.38        39.06 o
   3   1   6        948.65       1226.71       250.71 o
  -4   2   6        763.88       1356.12       560.02 o
  -3   2   6       1771.16       2325.81       217.24 o
  -2   2   6       4111.37       4524.00       653.44 o
  -1   2   6       5791.39       6118.09       950.22 o
   0   2   6       3776.27       4114.56       208.53 o
   1   2   6       1985.91       1866.29       269.41 o
   2   2   6        265.11        252.36        34.87 o
   3   2   6        173.48        192.58        40.28 o
   4   2   6          8.34          3.76         5.02 o
  -4   3   6          0.67          0.60         3.42 o
  -3   3   6          4.33          4.34         2.30 o
  -2   3   6         77.35         81.95        10.58 o
  -1   3   6        105.44         90.83        11.54 o
   0   3   6        947.66        852.73        94.61 o
   1   3   6       1347.70       1312.05       190.23 o
   2   3   6       1661.24       1603.35       359.06 o
   3   3   6        458.07        514.88        73.51 o
  -4   4   6        355.32        418.35       237.72 o
  -3   4   6        933.47       1062.15       181.99 o
  -2   4   6       1816.39       1720.47       130.26 o
  -1   4   6       3251.48       3047.59       251.98 o
   0   4   6       2331.49       2191.75       154.19 o
   1   4   6       1815.59       1607.41       137.33 o
   2   4   6        395.99        439.68        44.44 o
   3   4   6        664.18        772.59       104.36 o
  -4   5   6         64.31         36.93        35.45 o
  -3   5   6        116.42        129.98        28.54 o
  -2   5   6        734.79        641.85        85.00 o
  -1   5   6        773.08        652.81        49.84 o
   0   5   6       1771.74       1869.19       131.72 o
   1   5   6        322.02        361.93        38.33 o
   2   5   6        445.93        472.49       138.35 o
   3   5   6        421.95        486.76        53.07 o
  -3   6   6        473.44        608.31       178.52 o
  -2   6   6        707.06        652.19       135.16 o
  -1   6   6       1037.10       1064.41       219.56 o
   0   6   6       1076.14       1021.40       111.70 o
   1   6   6       2679.55       2713.61       214.96 o
   2   6   6        562.35        592.91       132.29 o
   3   6   6        261.79        303.82        37.02 o
  -3   7   6         85.43        100.45        18.50 o
  -2   7   6        524.45        466.75       128.76 o
  -1   7   6        282.14        287.66        27.63 o
   0   7   6       1267.23       1516.03       170.40 o
   1   7   6        786.81        869.10       180.04 o
   2   7   6        482.80        580.54        61.63 o
   3   7   6         77.72         77.74        23.81 o
  -2   8   6        176.24        197.01        58.88 o
  -1   8   6        912.76        771.96       216.89 o
   0   8   6        408.87        400.53        55.49 o
   1   8   6        407.07        328.31        99.04 o
   2   8   6        150.80        172.94        51.26 o
  -1   9   6        208.87        187.02        54.48 o
   1   9   6         85.93         77.84        15.65 o
  -4   1   7          0.67          1.39         4.20 o
  -3   1   7         67.78         74.25         9.46 o
  -2   1   7        594.83        667.07        48.17 o
  -1   1   7        779.79        805.41        50.09 o
   0   1   7         26.17         27.69         4.43 o
   2   1   7         85.08         74.15        15.59 o
   3   1   7         53.46         71.92        15.34 o
  -4   2   7          9.01          9.42         9.33 o
  -3   2   7         79.96         74.73        11.05 o
  -2   2   7        187.94        211.04        20.98 o
  -1   2   7         44.82        135.37        33.16 o
   0   2   7        932.93       1028.45        88.54 o
   1   2   7         86.69         86.44        10.32 o
   2   2   7        219.03        208.03        22.36 o
   3   2   7         75.24         79.31        17.28 o
   4   2   7          0.97         -0.93         6.23 o
  -4   3   7         12.77          8.27        10.83 o
  -3   3   7        156.67        157.30        26.08 o
  -2   3   7        354.76        313.01        26.58 o
  -1   3   7       2113.74       2130.95       104.53 o
   0   3   7       1914.30       1955.10       120.65 o
   1   3   7       4531.82       5118.48       459.28 o
   2   3   7       1337.64       1595.66       212.13 o
   3   3   7        773.30        868.25       253.55 o
  -4   4   7         20.58         11.35        12.47 o
  -3   4   7         19.94         17.89         5.54 o
  -2   4   7        215.84        200.67        16.21 o
  -1   4   7         17.82         34.67         7.26 o
   0   4   7         39.01         39.23         5.58 o
   1   4   7         85.77         93.85        11.69 o
   2   4   7         51.59         44.93         8.43 o
   3   4   7          0.88          0.03         3.80 o
  -4   5   7         41.09         17.15        16.60 o
  -3   5   7        140.24        149.44        31.93 o
  -2   5   7        417.07        333.88        57.25 o
  -1   5   7       2268.60       2167.17       132.30 o
   0   5   7       2733.31       2743.46       269.08 o
   1   5   7       2264.68       2337.47       172.71 o
   2   5   7        434.63        466.97       136.98 o
   3   5   7        780.24        940.55        92.45 o
  -3   6   7         17.50         21.02         8.40 o
  -2   6   7          9.62         18.44         5.87 o
  -1   6   7         11.54         59.71        36.67 o
   0   6   7        120.61        121.61        15.62 o
   1   6   7         70.94        104.18        15.65 o
   2   6   7        187.23        179.19        53.13 o
   3   6   7         55.91         69.61        17.26 o
  -3   7   7        144.98        169.02        25.07 o
  -2   7   7        714.23        706.02       146.56 o
  -1   7   7        460.16        490.12        41.93 o
   0   7   7        384.84        422.41        33.77 o
   1   7   7       1332.16       1310.95       172.44 o
   2   7   7        658.94        860.72       251.37 o
   3   7   7        206.74        189.47        37.34 o
  -2   8   7         67.35         80.12        24.63 o
  -1   8   7        413.24        443.58        33.90 o
   0   8   7        134.15        138.45        40.45 o
   1   8   7         69.77         68.51        21.30 o
   2   8   7         23.77         23.95         8.47 o
   0   9   7        442.73        199.62       245.58 o
   1   9   7        198.49        116.92        35.03 o
  -4   0   8         58.19         91.29        21.32 o
  -3   0   8        370.18        448.55        76.85 o
  -2   0   8        191.36        259.32        34.63 o
  -1   0   8        165.68        182.12        20.72 o
   0   0   8       1706.18       2078.75       250.91 o
   1   0   8        341.11        341.94        82.83 o
   2   0   8         17.66         17.04         4.31 o
   3   0   8        148.44        155.40        37.22 o
  -4   1   8       1064.09       1465.68       305.98 o
  -3   1   8       4231.05       5538.42       637.28 o
  -2   1   8       5963.03       7547.90       522.43 o
  -1   1   8      13930.24      15592.44       989.43 o
   0   1   8      10692.91      11063.04       788.04 o
   1   1   8       2046.00       2105.32       355.98 o
   2   1   8       2373.08       2436.58       373.34 o
   3   1   8        437.57        521.24       105.10 o
  -4   2   8          3.62          2.36         3.79 o
  -3   2   8          1.72          3.43         2.33 o
  -2   2   8        541.91        508.02        48.42 o
  -1   2   8        342.23        299.99        22.06 o
   0   2   8        888.65        921.39        70.84 o
   1   2   8          9.18         14.64         2.98 o
   2   2   8         95.92         72.35        15.12 o
   3   2   8         95.89        100.23        21.84 o
  -4   3   8        383.18        336.38       278.80 o
  -3   3   8       2212.76       3178.98       402.37 o
  -2   3   8       3309.60       3132.63       317.50 o
  -1   3   8       3014.25       3248.64       302.89 o
   0   3   8       7339.10       8863.27       482.96 o
   1   3   8       4843.93       4950.95       433.01 o
   2   3   8       2060.95       1797.27       186.50 o
   3   3   8         60.25         66.28        20.45 o
  -4   4   8          6.72          5.71         5.60 o
  -3   4   8          8.60          9.85         4.28 o
  -2   4   8         83.86         64.75         8.13 o
  -1   4   8        442.16        386.85        28.75 o
   0   4   8        271.82        278.97        19.32 o
   1   4   8        700.99        613.39        58.26 o
   2   4   8         50.62         37.88        11.37 o
   3   4   8         47.49         52.93        14.18 o
  -4   5   8        121.00         50.08        51.92 o
  -3   5   8        438.11        457.57        62.14 o
  -2   5   8       1179.75       1200.72       143.63 o
  -1   5   8       2035.23       1763.69       109.67 o
   0   5   8       1912.44       1885.01       149.38 o
   1   5   8        167.27        160.77        16.82 o
   2   5   8       1305.32       1395.97       407.77 o
   3   5   8        335.29        426.17       124.49 o
  -3   6   8         24.15         34.42        10.04 o
  -2   6   8        103.59        129.81        16.69 o
  -1   6   8        965.25        994.07        91.84 o
   0   6   8          7.46          9.87         4.39 o
   1   6   8        651.16        723.05        68.13 o
   2   6   8        694.90        910.67       266.41 o
   3   6   8        230.68        260.41        47.37 o
  -3   7   8         33.69         32.60         9.94 o
  -2   7   8         53.56         43.85        12.60 o
  -1   7   8        122.60        119.37        16.40 o
   0   7   8       1044.96       1235.61       108.55 o
   1   7   8        355.40        415.83        51.04 o
   2   7   8        624.62        768.90        79.34 o
  -2   8   8         21.73         24.29         8.73 o
  -1   8   8        245.90        214.03        53.88 o
   0   8   8        391.99        476.74        92.60 o
   1   8   8        624.70        543.41       163.04 o
   2   8   8         88.90         86.87        26.44 o
   0   9   8         59.60         21.89        23.25 o
  -4   1   9          7.36          9.37         5.99 o
  -3   1   9        112.89        125.76        17.71 o
  -2   1   9         77.11         87.91        10.94 o
  -1   1   9        500.12        527.84        32.65 o
   0   1   9        457.85        558.16        39.05 o
   2   1   9        195.86        202.33        27.74 o
   3   1   9          5.31          7.15         3.23 o
  -4   2   9          1.11          0.80         3.42 o
  -3   2   9         50.22         59.59         9.54 o
  -2   2   9         14.79         17.82         3.49 o
  -1   2   9         98.50         92.22        10.64 o
   0   2   9       2680.29       3344.12       210.22 o
   2   2   9        173.50        158.82        19.79 o
   3   2   9        210.09        201.99        59.52 o
  -4   3   9         24.43         17.27        20.13 o
  -3   3   9         40.24         47.18        10.80 o
  -2   3   9        143.97        133.04        17.92 o
  -1   3   9        306.96        556.21        82.54 o
   0   3   9         22.51         27.53         4.58 o
   1   3   9         18.47         26.14         4.41 o
   2   3   9         30.84         23.45         6.94 o
   3   3   9         14.86         19.87         7.90 o
  -4   4   9         24.42         14.84        15.38 o
  -3   4   9         15.86         20.79         6.17 o
  -2   4   9        196.32        159.76        24.40 o
  -1   4   9        152.62        154.28        19.11 o
   0   4   9        210.93        213.11        25.37 o
   1   4   9        999.98       1027.20        94.64 o
   2   4   9       1963.64       1883.26       551.12 o
   3   4   9        180.92        194.42        27.23 o
  -3   5   9         13.53         13.95         4.80 o
  -2   5   9        151.47        170.76        35.75 o
  -1   5   9        115.72        102.36        10.13 o
   0   5   9         78.78         74.34         9.56 o
   1   5   9        171.38        187.75        19.78 o
   2   5   9          8.44         11.13         6.70 o
   3   5   9         77.05         90.59        17.03 o
  -3   6   9          8.08         10.12         5.73 o
  -2   6   9         94.31         99.14        21.54 o
  -1   6   9        380.83        437.16        58.16 o
   0   6   9       1236.63       1422.23       168.01 o
   1   6   9        204.85        218.35        45.80 o
   2   6   9        337.81        392.03        45.89 o
   3   6   9        200.84        144.88       117.87 o
  -3   7   9        283.99        281.48        82.56 o
  -2   7   9        254.48        218.24        45.16 o
  -1   7   9         32.48         45.14         8.40 o
   0   7   9        342.64        438.63        46.28 o
   1   7   9        433.80        523.63        43.63 o
   2   7   9         22.87         35.19        12.17 o
  -2   8   9         43.09         45.93        14.85 o
  -1   8   9         89.56         68.61        22.64 o
   0   8   9        360.23        356.43        70.73 o
   1   8   9        229.36        263.02        74.08 o
   2   8   9        238.02        274.18        80.76 o
  -4   0  10        681.98        999.73       413.22 o
  -3   0  10       2324.64       2909.67       551.07 o
  -2   0  10      13863.88      15420.12      2828.91 o
  -1   0  10      14201.79      13571.95      1727.37 o
   0   0  10      13948.41      17281.83      2581.94 o
   1   0  10      10525.52      12296.81      1609.15 o
   2   0  10       1920.44       1861.63       397.71 o
   3   0  10        733.75        630.28       129.05 o
  -4   1  10         20.07         15.70         5.62 o
  -3   1  10        117.14        123.19        20.32 o
  -2   1  10        194.69        202.16        20.23 o
  -1   1  10       1470.02       1614.82        94.26 o
   0   1  10         17.56         18.34         3.44 o
   1   1  10        322.31        345.51        41.08 o
   2   1  10        652.95        644.83       112.77 o
   3   1  10         14.40         14.29         4.35 o
  -4   2  10       1348.31       1221.71       317.46 o
  -3   2  10       1720.86       2365.55       489.29 o
  -2   2  10       4033.19       4474.19       292.37 o
  -1   2  10       6632.59       7478.31       431.08 o
   0   2  10       7328.35       8972.39       497.20 o
   1   2  10       8017.76      10779.38       956.63 o
   2   2  10       3063.22       2638.89       523.26 o
   3   2  10       1177.46       1031.94       426.22 o
  -4   3  10         61.11         58.86        55.47 o
  -3   3  10        297.05        341.30        72.27 o
  -2   3  10        132.43        131.37        16.89 o
  -1   3  10        341.92        307.62        27.04 o
   0   3  10        879.20        941.54        52.87 o
   1   3  10        495.68        544.36        47.38 o
   2   3  10         32.62         26.70         6.67 o
   3   3  10         19.97         14.02         6.25 o
  -4   4  10        241.44        209.27       143.11 o
  -3   4  10        316.41        329.90        69.81 o
  -2   4  10       1673.24       1527.37       284.64 o
  -1   4  10       4651.08       4291.56       291.91 o
   0   4  10       2461.22       2581.86       162.19 o
   1   4  10       1992.81       1886.29       163.39 o
   2   4  10        387.27        377.42        43.92 o
   3   4  10        621.86        619.66       181.65 o
  -3   5  10        276.67        319.25        32.99 o
  -2   5  10        138.28        142.53        30.00 o
  -1   5  10        394.00        311.11        31.12 o
   0   5  10        712.38        649.74        79.04 o
   1   5  10         83.94         86.67        13.83 o
   2   5  10          9.74          9.43         6.46 o
   3   5  10         26.99         11.64        12.24 o
  -3   6  10        154.40        196.78        58.14 o
  -2   6  10        263.08        262.99        40.11 o
  -1   6  10        117.64        115.30        24.49 o
   0   6  10         75.68         94.62        16.97 o
   1   6  10       1382.05       1473.33       305.02 o
   2   6  10        131.21        178.79        53.14 o
   3   6  10        134.74         83.53        86.10 o
  -3   7  10        108.03         98.85        29.87 o
  -2   7  10          8.43          6.30         3.57 o
  -1   7  10        135.67        146.70        16.11 o
   0   7  10         49.39         59.92        12.02 o
   1   7  10          0.61          3.05         3.82 o
   2   7  10        182.23        253.27        74.75 o
  -2   8  10         27.87         31.16         9.73 o
  -1   8  10        107.93         79.30        29.13 o
   0   8  10         22.41         19.59         6.24 o
   1   8  10         43.83         49.82        16.09 o
  -4   1  11        109.73         84.27        42.70 o
  -3   1  11        284.91        417.02        55.19 o
  -2   1  11        102.10         95.53        10.94 o
  -1   1  11         55.47         65.38         7.29 o
   0   1  11         25.02         28.61         4.69 o
   2   1  11          3.24          3.25         1.68 o
   3   1  11         13.68         10.68         5.37 o
  -4   2  11         59.68         32.98        17.49 o
  -3   2  11         12.64         16.30         6.01 o
  -2   2  11        154.11        158.00        12.56 o
  -1   2  11        510.15        600.44        68.87 o
   0   2  11         13.34         22.56         4.07 o
   1   2  11        576.39        550.39        55.30 o
   2   2  11         11.65         11.59         2.44 o
   3   2  11          9.21          3.29         4.05 o
  -4   3  11         64.14         57.52        53.64 o
  -3   3  11          0.15         -1.11         3.03 o
  -2   3  11        371.78        371.58        28.46 o
  -1   3  11        209.67        187.71        15.57 o
   0   3  11       1201.43       1231.90       108.19 o
   1   3  11          4.92         11.95         3.03 o
   2   3  11         17.03         16.97         5.50 o
   3   3  11        125.94        108.93        32.88 o
  -4   4  11        159.22        119.91        87.40 o
  -3   4  11        663.36        701.33       148.26 o
  -2   4  11        126.70        130.70        19.45 o
  -1   4  11        132.65        137.21        16.41 o
   0   4  11        103.41         98.94        11.40 o
   1   4  11        110.34        116.85        13.25 o
   2   4  11         13.04         16.99         7.55 o
   3   4  11         37.67         37.46        15.05 o
  -3   5  11         69.48         70.07        18.47 o
  -2   5  11        671.31        718.13        86.68 o
  -1   5  11         21.94         20.84         5.91 o
   0   5  11         11.45         13.30         3.69 o
   1   5  11         37.00         50.58         8.31 o
   2   5  11          6.12         10.04         6.79 o
   3   5  11         91.90         51.63        51.99 o
  -3   6  11        345.64        363.75        42.95 o
  -2   6  11        628.44        616.52        51.84 o
  -1   6  11        915.38        956.27        74.16 o
   0   6  11        446.08        515.08        43.47 o
   1   6  11         26.68         32.70         8.13 o
   2   6  11         36.44         48.02        15.57 o
   3   6  11         21.79         11.61        12.65 o
  -2   7  11         37.67         41.64        10.73 o
  -1   7  11         29.53         29.52         7.36 o
   0   7  11         31.87         35.42         8.34 o
   1   7  11        172.60        143.65        41.47 o
   2   7  11        227.50        322.19        39.95 o
  -2   8  11        297.79        269.40        43.88 o
  -1   8  11        492.96        399.76        71.06 o
   0   8  11        487.28        294.10       139.34 o
   1   8  11        311.13        393.56       116.03 o
  -4   0  12         42.03         23.97        24.40 o
  -3   0  12        278.43        390.68        66.29 o
  -2   0  12        807.97        805.72       164.41 o
  -1   0  12        218.43        177.51        29.77 o
   0   0  12        576.80        645.36        61.70 o
   1   0  12        176.67        174.38        27.67 o
   2   0  12         24.63         17.11         4.39 o
   3   0  12        216.34        154.55        35.18 o
  -4   1  12        138.27        117.56        45.08 o
  -3   1  12       1244.55       1918.04       394.83 o
  -2   1  12       2164.55       2356.53       165.46 o
  -1   1  12       8689.03      10804.83       509.29 o
   0   1  12      10040.28      11084.43       708.43 o
   1   1  12       6521.10       7886.51       663.43 o
   2   1  12       3249.80       3562.25       511.33 o
   3   1  12       1337.28        793.30       544.94 o
  -4   2  12        224.03        136.15        74.98 o
  -3   2  12         43.98         63.15        11.03 o
  -2   2  12        183.72        199.49        17.30 o
  -1   2  12        105.45        109.95        12.00 o
   0   2  12        664.62        758.49        47.40 o
   1   2  12        670.43        776.03        56.57 o
   2   2  12        299.39        217.96        34.79 o
   3   2  12         77.52         50.50        16.25 o
  -4   3  12         32.96         21.02        25.87 o
  -3   3  12       1176.33       1540.22       369.21 o
  -2   3  12       2339.84       2131.54       257.63 o
  -1   3  12       1645.01       1387.09        79.90 o
   0   3  12       2583.99       3139.06       224.56 o
   1   3  12       2904.15       3002.73       467.92 o
   2   3  12       2067.96       2029.41       431.47 o
   3   3  12        572.79        542.69        59.47 o
  -4   4  12        157.53        137.90       100.58 o
  -3   4  12        270.39        296.96        29.26 o
  -2   4  12       1747.44       1884.65       222.15 o
  -1   4  12        518.24        460.44        25.08 o
   0   4  12        371.67        404.94        27.27 o
   1   4  12         63.14         61.75         8.30 o
   2   4  12         97.06        101.70        23.23 o
   3   4  12         17.09         20.74        12.30 o
  -3   5  12         76.70         66.30        19.20 o
  -2   5  12        162.78        181.53        21.39 o
  -1   5  12        809.01        780.35        76.26 o
   0   5  12       1986.76       2222.42       458.31 o
   1   5  12        327.98        443.48        64.90 o
   2   5  12        346.18        413.77       122.24 o
   3   5  12         73.33         56.39        45.39 o
  -3   6  12        381.82        384.59       112.92 o
  -2   6  12        574.71        541.74        51.56 o
  -1   6  12        174.40        166.88        26.93 o
   0   6  12       1054.71       1250.63       257.51 o
   1   6  12         79.36        102.71        15.49 o
   2   6  12          1.21          2.14         4.77 o
  -2   7  12        110.10        120.73        18.96 o
  -1   7  12         24.15         31.76         7.51 o
   0   7  12         36.53         46.24         9.41 o
   1   7  12         35.01         34.51        11.65 o
   2   7  12        143.97        180.42        26.86 o
  -1   8  12        198.71        136.81        31.70 o
   0   8  12        122.13         98.67        22.04 o
   1   8  12          2.59          2.45         4.69 o
  -4   1  13          1.27          2.19         4.26 o
  -3   1  13         64.97         96.29        20.84 o
  -2   1  13        238.25        209.30        21.95 o
  -1   1  13        449.60        441.51        33.53 o
   0   1  13        223.93        249.13        20.95 o
   1   1  13         79.32         99.46        13.03 o
   2   1  13          7.80          8.32         2.27 o
   3   1  13          1.66          0.21         3.27 o
  -4   2  13          4.69          2.07         3.08 o
  -3   2  13        141.79        197.76        32.33 o
  -2   2  13        398.33        346.77        40.56 o
  -1   2  13       1085.85       1058.62        60.93 o
   0   2  13         81.70         75.66         9.74 o
   1   2  13        282.74        272.84        33.57 o
   2   2  13         34.00         26.72         5.21 o
   3   2  13         26.79         14.95         7.04 o
  -4   3  13        486.10        283.19       240.32 o
  -3   3  13        858.41       1062.41       221.22 o
  -2   3  13        573.79        522.90        71.35 o
  -1   3  13        656.43        576.93        46.30 o
   0   3  13        225.83        246.67        21.08 o
   1   3  13        281.82        266.61        31.77 o
   2   3  13         13.56          9.74         2.72 o
   3   3  13          4.88          1.89         6.21 o
  -3   4  13        249.01        283.23        68.16 o
  -2   4  13          2.06          0.72         4.13 o
  -1   4  13        492.18        447.73        40.70 o
   0   4  13        593.59        614.58        42.17 o
   1   4  13        686.08        715.84        84.63 o
   2   4  13        104.93        119.43        36.25 o
   3   4  13         15.09          7.18         9.04 o
  -3   5  13        458.10        479.72       100.99 o
  -2   5  13       1224.97       1266.59        96.20 o
  -1   5  13       2088.93       2233.83       195.28 o
   0   5  13        442.87        528.66        66.91 o
   1   5  13        332.15        478.82        93.53 o
   2   5  13         79.41        106.83        32.86 o
   3   5  13         28.91         15.05        16.33 o
  -3   6  13         47.28         44.34        14.41 o
  -2   6  13        100.31         86.49        22.93 o
  -1   6  13        442.56        463.53        36.56 o
   0   6  13         22.79         32.67         7.96 o
   1   6  13          0.40          3.20         3.70 o
   2   6  13         11.30         10.47         6.53 o
  -2   7  13        506.02        360.03       101.84 o
  -1   7  13        655.06        710.69        67.17 o
   0   7  13        595.87        700.83       134.65 o
   1   7  13        724.57        803.77       188.90 o
   2   7  13        144.98        203.02        29.00 o
  -1   8  13         28.86         11.78         8.44 o
   0   8  13          2.30          1.33         2.65 o
   1   8  13          8.24          6.62         4.97 o
  -4   0  14          5.06          2.75         4.97 o
  -3   0  14         27.66         41.31        14.17 o
  -2   0  14        459.56        569.53        83.48 o
  -1   0  14        973.67       1102.84       118.84 o
   0   0  14       4315.65       5400.09       557.04 o
   1   0  14       2543.79       2950.38       859.88 o
   2   0  14       2928.42       2940.25       854.73 o
   3   0  14        896.14        457.87       367.63 o
  -4   1  14        220.27        213.48        75.96 o
  -3   1  14        390.08        507.14       104.93 o
  -2   1  14        557.20        630.47        61.75 o
  -1   1  14        622.64        604.72        46.01 o
   0   1  14        599.86        673.21        46.45 o
   1   1  14        260.33        268.94        22.31 o
   2   1  14        113.04        108.50        15.13 o
   3   1  14         76.48         28.50        27.06 o
  -4   2  14         35.77         20.37        20.70 o
  -3   2  14        130.08        182.82        38.60 o
  -2   2  14        701.98        735.11        77.31 o
  -1   2  14       1010.23        884.50        59.42 o
   0   2  14       2391.06       2706.33       210.80 o
   1   2  14       1728.53       1780.85       198.01 o
   2   2  14       1619.73       1335.64       156.70 o
   3   2  14        440.42        234.24        69.88 o
  -4   3  14        348.20        130.84       157.23 o
  -3   3  14       1055.74       1291.87       114.80 o
  -2   3  14        844.17        911.85        88.07 o
  -1   3  14        676.08        586.58        45.70 o
   0   3  14        486.77        516.64        34.61 o
   1   3  14        487.62        495.25        58.31 o
   2   3  14        293.69        206.44        39.96 o
   3   3  14        137.77         50.11        44.00 o
  -3   4  14         22.02         23.65         7.23 o
  -2   4  14        242.74        269.49        38.34 o
  -1   4  14        909.68        914.98       185.81 o
   0   4  14        854.61        781.83        86.91 o
   1   4  14        717.46        759.16        67.82 o
   2   4  14        546.64        549.47       153.75 o
   3   4  14        233.62        135.86       111.52 o
  -3   5  14        523.66        366.92       107.47 o
  -2   5  14        903.76        956.40       113.71 o
  -1   5  14       2284.25       2583.44       209.04 o
   0   5  14       1480.16       1626.58       194.70 o
   1   5  14        707.78        825.98       173.21 o
   2   5  14        127.05        166.42        50.08 o
   3   5  14         79.68         51.09        44.00 o
  -3   6  14        221.85        194.75        38.98 o
  -2   6  14        178.42        166.82        34.50 o
  -1   6  14        174.83        194.82        19.62 o
   0   6  14        136.87        163.33        26.94 o
   1   6  14        290.38        350.41        39.59 o
   2   6  14         71.37        105.25        22.34 o
  -2   7  14        681.17        573.98        50.91 o
  -1   7  14        758.74        764.52       100.59 o
   0   7  14        412.10        490.78        39.48 o
   1   7  14        578.38        665.71       175.61 o
   2   7  14        114.01        132.66        26.38 o
   0   8  14         60.55         64.30        14.20 o
   1   8  14         18.71         15.76         6.80 o
  -4   1  15          5.68          2.46         4.30 o
  -3   1  15          0.36          3.21         4.77 o
  -2   1  15         90.26         92.92        11.06 o
  -1   1  15         50.16         39.19         6.15 o
   0   1  15        140.00        152.59        19.33 o
   1   1  15        195.15        228.19        22.45 o
   2   1  15        143.21        108.06        14.00 o
   3   1  15          0.11          0.77         3.82 o
  -4   2  15        164.96         87.16        77.86 o
  -3   2  15        282.78        381.76        42.34 o
  -2   2  15        737.24        919.94        86.60 o
  -1   2  15        507.09        529.07        54.50 o
   0   2  15       1266.46       1381.58       121.87 o
   1   2  15        679.11        726.90        51.16 o
   2   2  15        167.77        126.81        19.53 o
   3   2  15          8.80          0.59         4.89 o
  -4   3  15         18.25         10.65        10.81 o
  -3   3  15         20.26         24.06         6.95 o
  -2   3  15         85.55         95.24        14.16 o
  -1   3  15        154.07        128.66        15.72 o
   0   3  15        466.24        515.82        32.23 o
   1   3  15        194.37        231.06        26.33 o
   2   3  15        212.88        152.09        30.78 o
   3   3  15         92.92         28.08        25.12 o
  -3   4  15        692.22        419.17       215.34 o
  -2   4  15       2238.83       2576.52       186.91 o
  -1   4  15       1912.76       2091.69       187.01 o
   0   4  15       1593.49       1878.02       210.84 o
   1   4  15        384.47        468.73        48.30 o
   2   4  15        333.57        293.68       122.39 o
   3   4  15         95.78         38.88        33.87 o
  -3   5  15          6.82          4.36         3.56 o
  -2   5  15        168.68        157.17        21.35 o
  -1   5  15         60.83        103.97        21.03 o
   0   5  15        277.56        340.33        32.39 o
   1   5  15        347.91        361.98        76.09 o
   2   5  15        154.15        193.25        58.27 o
  -3   6  15        301.87        210.63        62.01 o
  -2   6  15        678.43        642.31       108.25 o
  -1   6  15        747.48        719.71        72.87 o
   0   6  15       1591.81       1895.13       222.19 o
   1   6  15        724.73        929.97       129.90 o
   2   6  15        254.23        342.04       101.74 o
  -2   7  15         18.94         18.15         7.42 o
  -1   7  15         83.04         98.87        18.16 o
   0   7  15         56.31         53.32        15.03 o
   1   7  15        107.28        135.60        41.06 o
   0   8  15        360.13        311.63        51.53 o
  -4   0  16        487.77        379.20       217.91 o
  -3   0  16       1111.31       1543.17       450.63 o
  -2   0  16       1313.81       1585.48       461.92 o
  -1   0  16       1891.58       2009.16       207.45 o
   0   0  16        322.91        351.17        37.10 o
   1   0  16        457.81        581.35        58.36 o
   2   0  16        719.24        626.59       186.15 o
   3   0  16         39.30         13.05        14.18 o
  -4   1  16         97.11         53.91        45.09 o
  -3   1  16         73.17         81.52        17.96 o
  -2   1  16        157.18        178.09        31.12 o
  -1   1  16         14.42         11.44         3.26 o
   0   1  16        101.12        104.96        13.81 o
   1   1  16       1047.43       1131.44        89.16 o
   2   1  16        189.33        147.02        25.68 o
   3   1  16        359.10        129.57       109.26 o
  -4   2  16        628.57        313.52       268.95 o
  -3   2  16       1397.27       1915.42       165.62 o
  -2   2  16       1160.22       1380.32       126.82 o
  -1   2  16       2153.20       1729.56       226.17 o
   0   2  16       1430.18       1601.67       159.73 o
   1   2  16        477.43        431.68        46.41 o
   2   2  16        109.83         96.82        16.40 o
   3   2  16         21.13          2.82         3.73 o
  -3   3  16         31.77         20.77         6.48 o
  -2   3  16         20.46         19.05         6.11 o
  -1   3  16        408.73        451.31        57.31 o
   0   3  16        280.93        323.94        38.80 o
   1   3  16        359.26        335.90        44.39 o
   2   3  16         80.55         58.31        21.93 o
   3   3  16        287.46         80.10        66.28 o
  -3   4  16        912.29        917.27       157.65 o
  -2   4  16       1368.49       1496.49       133.03 o
  -1   4  16       1581.47       1825.03       163.35 o
   0   4  16       1132.17       1397.01       124.65 o
   1   4  16        944.30       1069.65       132.64 o
   2   4  16        588.71        664.55       241.80 o
   3   4  16        100.78         34.53        32.00 o
  -3   5  16        100.39        102.03        22.41 o
  -2   5  16        177.92        202.57        24.84 o
  -1   5  16         72.36         92.24        14.09 o
   0   5  16         94.56        128.71        27.22 o
   1   5  16        417.41        476.05        43.34 o
   2   5  16        153.38        185.92        58.43 o
  -2   6  16        586.07        432.61        96.85 o
  -1   6  16       1340.09       1301.92       119.39 o
   0   6  16       1159.56       1389.14       104.77 o
   1   6  16        726.22        690.68       216.49 o
   2   6  16        522.59        586.28       142.52 o
  -2   7  16        286.91        185.46        77.82 o
  -1   7  16        347.64        371.38        40.22 o
   0   7  16        253.48        269.22        47.26 o
   1   7  16        159.11        180.22        31.51 o
  -4   1  17          9.57          2.36         5.84 o
  -3   1  17         23.08         26.98         9.17 o
  -2   1  17        117.32        130.63        22.52 o
  -1   1  17        566.96        512.52        52.81 o
   0   1  17          7.69          9.39         2.61 o
   1   1  17          2.02          2.91         2.22 o
   2   1  17        188.43        160.07        34.43 o
   3   1  17        172.85         60.21        53.09 o
  -3   2  17          5.58          7.55         4.58 o
  -2   2  17        213.22        249.10        26.24 o
  -1   2  17          7.78         11.40         4.98 o
   0   2  17        183.18        184.44        16.85 o
   1   2  17        108.01        104.18        13.03 o
   2   2  17          5.54          8.42         4.68 o
  -3   3  17        327.85        383.60        35.57 o
  -2   3  17        291.56        282.60        58.99 o
  -1   3  17       1265.75       1441.03       128.88 o
   0   3  17       1615.54       2312.94       256.04 o
   1   3  17       1447.85       1615.69       140.21 o
   2   3  17        311.40        325.90        66.49 o
  -3   4  17          6.04          5.55         4.31 o
  -2   4  17         47.03         54.56        12.70 o
  -1   4  17         40.53         39.94         9.33 o
   0   4  17         20.36         18.25         5.89 o
   1   4  17         74.69         89.84        14.31 o
   2   4  17        144.82        181.30        51.96 o
  -3   5  17        286.89        245.51        72.45 o
  -2   5  17        599.01        534.33        47.87 o
  -1   5  17       1085.74       1198.88       140.41 o
   0   5  17        837.97       1048.26        79.73 o
   1   5  17        894.06       1008.14       246.89 o
   2   5  17        355.86        576.97       129.70 o
  -2   6  17         14.91          8.63         4.38 o
  -1   6  17         27.46         29.41         7.11 o
   0   6  17        192.88        191.90        52.52 o
   1   6  17        116.14        117.00        31.81 o
   2   6  17         96.90        136.30        35.87 o
  -1   7  17        444.84        327.58        69.85 o
   0   7  17        381.27        329.34        82.68 o
   1   7  17        245.63        259.79        61.10 o
  -3   0  18        576.17        684.18       200.01 o
  -2   0  18        465.85        536.36        58.56 o
  -1   0  18        518.31        571.57        80.24 o
   0   0  18          1.05          0.18         2.65 o
   1   0  18       2080.39       2281.86       941.48 o
   2   0  18         11.92         14.94         8.17 o
  -3   1  18       1720.79       2021.49       186.48 o
  -2   1  18       3412.06       4431.08      1057.70 o
  -1   1  18       1797.85       2098.44       256.11 o
   0   1  18       2625.04       2945.05       228.13 o
   1   1  18       1408.92       1513.13       149.85 o
   2   1  18        178.51        184.64        28.56 o
  -3   2  18        146.52        142.34        17.67 o
  -2   2  18        188.16        199.48        25.79 o
  -1   2  18       1608.31       1670.95       149.26 o
   0   2  18         25.51         29.19         7.57 o
   1   2  18          8.88         12.49         5.48 o
   2   2  18        192.32        150.18        26.13 o
  -3   3  18        411.06        415.19        81.38 o
  -2   3  18       2718.26       3188.89       202.11 o
  -1   3  18       2838.42       3098.45       227.09 o
   0   3  18       1677.53       2275.13       161.27 o
   1   3  18        785.09       1010.75        83.08 o
   2   3  18        409.22        391.39        86.73 o
  -3   4  18         23.84         12.53         5.37 o
  -2   4  18         16.51         14.11         5.53 o
  -1   4  18          1.46          3.88         4.61 o
   0   4  18         76.18         98.23        14.26 o
   1   4  18         11.87         11.79         5.11 o
   2   4  18         47.53         56.50        16.88 o
  -3   5  18        387.07        276.38        52.02 o
  -2   5  18        699.33        601.85       126.45 o
  -1   5  18        348.11        350.49        73.00 o
   0   5  18       1084.48       1255.48       153.88 o
   1   5  18        876.28       1048.18       243.02 o
   2   5  18        264.63        239.30        47.24 o
  -2   6  18          6.50          4.98         3.50 o
  -1   6  18        116.36        123.97        21.48 o
   0   6  18        319.64        335.89        65.86 o
   1   6  18         59.53         72.09        22.90 o
  -1   7  18        235.42        143.94        39.84 o
   0   7  18        571.27        749.02       119.03 o
   1   7  18        386.95        327.44        85.93 o
  -3   1  19          1.03         -0.11         3.33 o
  -2   1  19         55.91         59.17        11.55 o
  -1   1  19        161.00        183.70        24.74 o
   0   1  19        642.78        754.47        73.10 o
   1   1  19          1.80          2.81         3.95 o
   2   1  19        194.19        155.20        33.52 o
  -3   2  19         17.59         10.70         4.87 o
  -2   2  19        175.25        187.20        39.20 o
  -1   2  19          2.91          4.41         4.31 o
   0   2  19        188.71        220.70        27.38 o
   1   2  19        324.26        361.25        49.32 o
   2   2  19        134.62        102.13        19.32 o
  -3   3  19         86.88         51.33        14.46 o
  -2   3  19        102.10        104.47        22.56 o
  -1   3  19          8.79         10.51         4.95 o
   0   3  19         57.63         61.98        12.29 o
   1   3  19         14.97         13.65         5.72 o
   2   3  19         10.55          3.39         5.26 o
  -3   4  19        113.85         91.68        19.56 o
  -2   4  19          4.64          3.83         4.47 o
  -1   4  19        350.49        363.41        35.97 o
   0   4  19        625.30        727.41        58.35 o
   1   4  19        286.49        351.36        73.73 o
   2   4  19        430.71        270.32       207.97 o
  -2   5  19         19.04         18.47         6.53 o
  -1   5  19         26.83         24.04         6.85 o
   0   5  19         18.73         25.32         7.10 o
   1   5  19         10.70          8.20         4.54 o
   2   5  19         37.38         13.33        13.92 o
  -2   6  19        120.17         99.83        30.56 o
  -1   6  19         96.11         83.62        16.04 o
   0   6  19        123.78        120.46        25.65 o
   1   6  19        206.97        233.09        32.76 o
   0   7  19         48.46         41.18        12.47 o
  -3   0  20       1862.66       2203.70       642.48 o
  -2   0  20       4247.00       5228.74      1520.84 o
  -1   0  20       6528.13       8551.50      2498.61 o
   0   0  20       1675.23       2530.68       737.90 o
   1   0  20        660.85        801.15       104.71 o
   2   0  20       1246.45        950.75       367.09 o
  -3   1  20        173.91        175.82        25.06 o
  -2   1  20        595.75        743.78        90.72 o
  -1   1  20        297.77        350.68        73.02 o
   0   1  20       1785.22       2390.20       202.22 o
   1   1  20         91.01        119.14        22.01 o
  -3   2  20       1619.39       1711.88       336.02 o
  -2   2  20        900.35        970.63       200.41 o
  -1   2  20       2354.45       2849.31       314.48 o
   0   2  20       3722.19       4983.63       561.46 o
   1   2  20       2222.48       2702.89       562.58 o
   2   2  20        605.26        398.32        92.16 o
  -3   3  20        109.88         71.44        20.31 o
  -2   3  20        818.73        831.99        59.94 o
  -1   3  20        100.57        108.45        13.87 o
   0   3  20        330.18        457.70        93.97 o
   1   3  20         62.90         80.11        13.81 o
   2   3  20         72.87         22.76        23.81 o
  -3   4  20        647.94        477.07        53.86 o
  -2   4  20        683.50        647.77        55.49 o
  -1   4  20       1297.90       1448.88       112.28 o
   0   4  20        700.11        906.06        70.67 o
   1   4  20        416.21        366.65        96.61 o
   2   4  20        347.38        236.83       182.00 o
  -2   5  20         10.08          4.50         3.44 o
  -1   5  20         11.81         11.13         5.06 o
   0   5  20         19.47         11.62         4.52 o
   1   5  20         46.55         25.76         9.10 o
  -1   6  20        333.20        267.21        40.18 o
   0   6  20        117.25         87.95        24.34 o
   1   6  20        189.38        202.13        29.58 o
  -3   1  21        184.18        173.62        28.71 o
  -2   1  21         18.44         24.08         7.41 o
  -1   1  21        315.89        318.71        66.60 o
   0   1  21          5.12         10.11         5.04 o
   1   1  21         85.61        101.86        18.20 o
   2   1  21          9.13          2.34         2.59 o
  -3   2  21         65.47         40.04        11.04 o
  -2   2  21         20.89         13.62         5.30 o
  -1   2  21         22.78         23.77         7.12 o
   0   2  21         20.64         27.43         7.39 o
   1   2  21         34.01         36.97         8.34 o
  -3   3  21         24.70         12.10         5.02 o
  -2   3  21        260.83        263.18        37.35 o
  -1   3  21        280.56        271.37        56.69 o
   0   3  21         61.75         77.83        12.94 o
   1   3  21        129.10        142.25        24.37 o
   2   3  21         48.60         18.58        20.43 o
  -2   4  21         53.06         48.97        10.68 o
  -1   4  21         41.56         41.87         9.68 o
   0   4  21         43.25         36.63         8.50 o
   1   4  21         20.86         16.99         6.89 o
   2   4  21          6.08          4.21         6.31 o
  -2   5  21         38.50         21.69         6.67 o
  -1   5  21         27.81         24.26         6.93 o
   0   5  21          1.39          0.78         2.96 o
   1   5  21         20.72         20.52         9.07 o
  -1   6  21         86.86         44.62        13.42 o
   0   6  21         40.30         41.76        13.84 o
  -3   0  22        485.75        423.45        63.45 o
  -2   0  22        501.05        523.01        58.02 o
  -1   0  22        438.10        501.07        78.49 o
   0   0  22         35.36         51.82        17.09 o
   1   0  22        710.20        798.63       103.96 o
   2   0  22        244.48         97.27        68.59 o
  -3   1  22        581.42        507.28        53.32 o
  -2   1  22       1724.17       2007.30       172.24 o
  -1   1  22       2274.42       2757.00       228.18 o
   0   1  22       2542.96       3339.21       386.03 o
   1   1  22       1802.16       2251.14       537.20 o
  -3   2  22         81.67         42.51        12.85 o
  -2   2  22         50.30         55.86        10.94 o
  -1   2  22        965.77       1005.38        95.09 o
   0   2  22        659.63        846.38       105.60 o
   1   2  22        484.42        558.58       136.06 o
   2   2  22         44.46         12.27        13.06 o
  -3   3  22         85.24         61.77        14.33 o
  -2   3  22        690.21        632.65       131.21 o
  -1   3  22        920.13        951.00        67.65 o
   0   3  22        867.24       1175.58       238.25 o
   1   3  22        815.42        768.33       204.74 o
   2   3  22        483.25        307.95       181.88 o
  -2   4  22        320.07        259.89        30.87 o
  -1   4  22        292.36        308.34        35.92 o
   0   4  22         58.81         60.94        18.26 o
   1   4  22         95.96         64.60        21.65 o
  -2   5  22        227.13        158.45        47.14 o
  -1   5  22        112.05        108.38        19.65 o
   0   5  22        257.00        195.19        52.07 o
   1   5  22        127.76        118.75        21.66 o
   0   6  22         70.75         57.60        18.28 o
  -3   1  23         20.65         13.38         5.54 o
  -2   1  23        246.83        237.79        49.59 o
  -1   1  23         77.48         82.48        18.19 o
   0   1  23          4.83          4.95         4.70 o
   1   1  23         30.65         29.42         9.44 o
   2   1  23          1.77          0.78         3.65 o
  -3   2  23        129.24         84.70        26.10 o
  -2   2  23        175.25        151.04        24.30 o
  -1   2  23        307.76        296.42        34.75 o
   0   2  23         52.96         72.58        14.49 o
   1   2  23         88.19         70.65        16.18 o
   2   2  23          4.45         -0.75         5.26 o
  -2   3  23         71.82         65.58        12.21 o
  -1   3  23         20.86         26.01         7.13 o
   0   3  23        114.82        142.12        20.41 o
   1   3  23         10.77          9.02         4.48 o
  -2   4  23        270.84        201.74        49.10 o
  -1   4  23        380.30        380.54        42.14 o
   0   4  23        269.23        306.24        29.42 o
   1   4  23        224.69        224.73        31.41 o
  -1   5  23        216.88        152.24        32.00 o
   0   5  23        132.91        138.83        22.93 o
  -2   0  24        311.90        310.16        91.47 o
  -1   0  24        788.40        822.15       239.54 o
   0   0  24       1299.53       1762.03       512.52 o
   1   0  24        985.17        945.59       517.36 o
  -2   1  24        306.83        315.30        36.65 o
  -1   1  24        234.62        257.70        41.46 o
   0   1  24        244.53        327.02        37.02 o
   1   1  24        155.76        129.38        57.83 o
  -2   2  24        167.62        161.96        23.61 o
  -1   2  24        247.74        244.35        36.08 o
   0   2  24        523.53        613.55        86.00 o
   1   2  24        626.13        633.71       120.11 o
  -2   3  24        299.61        230.01        29.20 o
  -1   3  24        299.71        341.22        35.28 o
   0   3  24        333.98        433.18        36.87 o
   1   3  24        236.22        193.38        63.31 o
  -2   4  24         56.28         38.55        11.30 o
  -1   4  24        233.34        201.28        26.73 o
   0   4  24        157.97        139.95        35.33 o
   1   4  24        133.20        130.72        40.88 o
   0   5  24        294.41        216.95        64.17 o
  -2   1  25         62.87         40.82         9.85 o
  -1   1  25         89.57         87.19        16.51 o
   0   1  25         99.75        103.74        16.57 o
   1   1  25          1.24          0.73         2.83 o
  -2   2  25        223.54        168.33        30.14 o
  -1   2  25        363.64        317.75        37.60 o
   0   2  25         79.12         93.74        28.51 o
   1   2  25         59.04         26.29        14.94 o
  -2   3  25        121.86         78.35        15.90 o
  -1   3  25        188.13        145.67        21.72 o
   0   3  25        433.85        444.44        87.66 o
   1   3  25        100.29         42.13        39.26 o
  -1   4  25        445.50        354.30        35.91 o
   0   4  25        225.83        233.81        68.61 o
  -2   0  26        203.56        158.80        26.46 o
  -1   0  26        244.75        257.34        35.42 o
   0   0  26        476.32        707.36        93.37 o
   1   0  26         80.64         29.75        29.04 o
  -2   1  26        137.37         86.12        18.22 o
  -1   1  26          7.62         11.53         5.14 o
   0   1  26         25.30         26.07         7.07 o
   1   1  26         49.24         16.39        19.72 o
  -2   2  26        529.93        347.52        72.26 o
  -1   2  26        237.35        195.70        33.77 o
   0   2  26        222.45        244.75        56.86 o
  -1   3  26          3.20          1.10         3.56 o
   0   3  26         78.83         65.94        19.45 o
  -1   1  27          2.21          0.48         3.81 o
   0   1  27        125.48         98.36        21.84 o
  -1   2  27         15.21          9.84         4.52 o
   0   2  27         19.42         12.84         5.22 o
  -1   0  28        861.12        525.20       152.22 o
  -1   1  28        583.46        456.18        65.04 o
                                                
